# Supplementary material for: Comparative analysis of the ribosomal DNA repeat unit (rDNA) of Perna viridis (Linnaeus, 1758) and Perna canaliculus (Gmelin, 1791)
Source: PeerJ. 2019 Sep 3;7:e7644. doi: 10.7717/peerj.7644 (PMC6730533; doi:10.7717/peerj.7644)
Supplement: Supplemental Information 1 [file peerj-07-7644-s001.txt]

>Perna viridis��sample 1
GTCATATGCTTGTCTCAAAGATTAAGCCATGCATGTCTAAGTACATACTTTTACATGGTGAAACCGCGAATGGCTCATTAAATCAGTTATGGTTCCTTAGATCGTACAATCCTACTTGGATAACTGTGGTAATTCTAGAGCTAATACATGAAACTGACGCTCCGACCCTCTGGGAAAGAGCGCGTTTATTAGAACAAGACCAGTCGGGGTTCGCCCCGTACGATTGGTGATACTGGATAACTTTGTGCAGATCGCACGGCCTCGCGCCGGCGACGTATCTTTCAAATGTCTGCCCTATCAACTGTCGATGGTACGTGATATGCCTACCATGGTTGTAACGGGTAACGGGGAATCAGGGTTCGATTCCGGAGAGGGAGCATGAGAAACGGCTACCACATCCAAGGAAGGCAGCAGGCGCGCAAATTACCCACTCCTGGCACGGGGAGGTAGTGACGAAAAATAACAATACGGGACTCTTTCGAGGCCCCGTAATTGGAATGAGCACACTTTAAACCCTTTGACGAGGATCTATTGGAGGGCAAGTCTGGTGCCAGCAGCCGCGGTAATTCCAGCTCCAATAGCGTATATTAAAGTTGTTGCAGTTAAAAAGCTCGTAGTTGGATCTCGGGTCCCAGGCTTGCGGTCCGACGCACGTCGGTTTACTGCTTGTCCTGACCTACCTCCCGGTTCGCCCTTGGTGCTCTTGACTGAGTGTCTCGGGTGGCCGGAACGTTTACTTTGAAAAAATTAGAGTGTTCAAAGCAGGCAACATCGCCTGAATAATGGTGCATGGAATAATGGAATAGGACCTCGGTTCTATTTTGCTGGTTTTCGGAGCTGGAGGTAATGATTAAGAGGGACTGACGGGGGCATTCGTATTACGGTGTTAGAGGTGAAATTCTTGGATCGCCGTAAGACGAACTACTGCGAAAGCATTTGCCAAGAATGTTTTCATTAATCAAGAACGAAAGTCAGAGGTTCGAAGACGATCAGATACCGTCGTAGTTCTGACCATAAACGATGCCAACTAGCGATTCGCCGGAGTTGCTTCAATGACTCGGCGGGCAGCCCCCGGGAAACCAAAGTTTTTGGGTTCCGGGGGAAGTATGGTTGCAAAGCTGAAACTTAAAGGAATTGACGGAAGGGCACCACCAGGAGTGGAGCCTGCGGCTTAATTTGGCTCAACACGGGAAAACTCACCCGGCCCGGACACTGTAAGGATTGACAGATTGAGAGCTCTTTCTTGATTCGGTGGGTGGTGGTGCATGGCCGTTCTTAGTTGGTGGAGCGATTTGTCTGGTTAATTCCGATAACGAACGAGACTCTAGCCTACTAAATAGTTCACCGATTCTTTTTGCGTCGGTGCAACTTCTTAGAGGGACAAGTGGCGTTTAGCCACACGAGATTGAGCAATAACAGGTCTGTGATGCCCTTAGATGTTCGGGGCCGCACGCGCGCTACACTGAAGGAATCAACGTGTCTCTGCCCTTGCCTGGAAAGGTCGGGTAACCCGTTGAACCTCCTTCGTGCTAGGGATTGGGGCTTGTAATTCTTCCCCATGAACGAGGAATTCCCAGTAAGCGCGAGTCATAAGCTCGCGTTGATTACGTCCCTGCCCTTTGTACACACCGCCCGTCGCTACTACCGATTGGGCGATTTAGTGAGCGCCTCGGATTGGACCCGGAACGATCGGCAACGACCGTACCGCTGTGTGCCGAAAAGACGCGCAAACTTGATCGCCTAGAGGAAGTAAAAKTCGTAACAAGGTTTCCGTAGGTGAAMCTGCGGAAGGATCATTACTGCATTTCGAGCGTCCTCGACGTTCAAAGTACAAACGGAGGTTACGGTTTCAAGTCCAGCTCGACTCCGTCGGCCTGGCGATGCGGACGAAACCTGCGGGCTCGATCTCGCCAGGGGTTCGCACGGCGATCGCAAATTACGCATCATAGGGGACGAGTCATCGGATTCGTCTCCGTTTTATTTTCCTTTTTTGCCTCGCACTCCAGTGCAATGCAAACTAAAACACTTGCGTGCCATCGGCTGCAAGGACGTAACGGAAAAAAAAAAACTACTCTAGGCGGTGGATCACTCGGCTCGTGCGTCGATGAAGAGCGCAGCCAGCTGCGTGAATTAATGTGAATTGCAGGACACATTGAACATCGATATCTTGAACGCACATTGCGGCTTCGGGTCACTCCCGGAGCCACGCCTGTCTGAGGGTCGGTTAAACATAATCGCAAGAGAAGCGTCCTCCTCGCTTCCGATGCGCCTTGGGTCTGTCGCAGCCTCGCCGGCTTCGTCACCTCAAATGCAGACGGGTCCCGCCACTGTCAATCTTGCCTCGTCGGCTAAACACAGGGACGCTCGTTTTGGGCTGTGTAAAACCGCGTACCTGTGCTAAAAAAAAGTCGTGCGTTAGGTTCAAGTTAGTGCGTCGGCGACCGATTCTCGTAGCTCGGTTTATTTTTTTCCGGAAAATAATCCATCATCCGACCTCAGATCAGACGAGAGTACCCGCTGAATTTAAGCATATCACTAAGCGGAGGAAAAGAAACTAACTAGGATTCCCCTAGTAATGGCGAATGAAGCGGGAAGAGCCCAGCACCGAATCCCGCATGCCTTGCGCTGCAGGGAGTTGTGGTGTTTAGGACGTCAACTGCCGCGATGTTCGAGTGCCCAAGTCCTCCTGATCGGGGCCTCTCCCAGAGCGGGTGTCAGGCCTTTACAGGCACTCGGCGTTGTGGCTATGAGCGTCCCTGGAGTCGGGTTGTTTGAGAATGCAGCCCAAAGAGGGTGGTAAACTCCATCTAAGGCTAAATACCGGCACGAGTCCGATAGCGGACAAGTACCGTGAGGGAAAGTTGAAAAGAACTTTGAAGAGAGAGTTCAAGAGTACGTGAAACCGCTTAGAGGTAAACGGGTGGATCCGCAAAGTCGGCCCGGGGAATTCAACTTGCCGTGTCCGGGCGGCGGACGGTTAGGTTTGGAATCCGTAAAGACCCGCCTGGCTGTTCGGCTGTCGTCGGCGAGTGCACTTTCCCCGGGTAGAGCGCCACGACCGGTTTCGGAGCGGTCACAAGCCCGCCGAGAAGGTGACCTGCCTGCTTTCGGGTAGGGAGGAGTTTATAGCTCGGTGAGGTCGGCTCGTTCCGAGACCGAGGGTTTAGCCGCGTCCTATCGCACCTGGCTCTTTGCCTGCGTTCGACTGGGGAAGCACTGCTTGCAGTTCTCTCCGACCGCGTGGGCTTATCGGTCGGGATGCGCGGGGCGCTTCGGGTCAGTGGCGAATCGGTCGGTCCTCCACCCGACCCGTCTTGAAACACGGACCAAGGAGTCTAACATGTGCGCGAGTCATGGGGTTCTGTACGAAACCTAAAGGCACAATGAAAGTGAAGGCCGTTCTCCGAGCGGCTCAGGTAGGATCTCCGCCATCGGTGGAGCGCACTACCGGCCCGTCCCGACCACATCGTTGGTGGGGCGGAGCAAGAGCGTACACGTTGGGACCCGAAAGATGGTGAACTATGCCTGAGTAGGACGAAGCCAGAGGAAACTCTGGTGGAGGTCCGTAGCGATTCTGACGTGCAAATCGATCGTCAAACTTGGGTATAGGGGCGAAAGACTAATCGAACCATCTAGTAGCTGGTTCCCTCCGAAGTTTCCCTCAGGATAGCTGGCATCAATTAGCAGTTTTATCCGGTAAAGCGAATGATTAGAGGCCTTGGKGACGAAACGACCTCAACCTATTCTCAAACTTTAAATGGGTAAGAAGTCTGACTCGCTTGACTGGAGTCGGGCATTCGAATGCAAGGTGCCAAGTGGGCCACTTTTGGTAAGCAGAACTGGCGCTGTGGGATGAACCAAACGTCCGGTTAAGGTGCCAAACACGGACGCTCATCAGATACCATAAAAGGTGTTGGTTGATACAGACAGCAGGACGGTGGCCATGGAAGTCGGAATCCGCTAAGGAGTGTGTAACAACTCACCTGCCGAATCAACTAGCCCTGAAAATGGATGGCGCTAGAGCGTCGGACCTATACCGGACCGTCGACGGCAATACGAGCACCCCGGGTGCCATGCCTCGACGAGTAGGAGGGTCGCCGCGGTGAGCGTCGAAGTCTGGGGCGCGAGCCCGGATGGAGCCGCCGCGGGTGCAGATCTTGGTGGTAGTAGCAAATATTCAAACGAGAACTTTGAAGACTGAAGGGGAGAAGGGTTCCATGTGAACAGCAGTTGAACATGGGTCAGTCGGTCCTAAGAGATAGGAAAACTCCGTTCCGAAGCGGGGCCATCCATCTTCTTAATAGTGACGACGCCCGCATTCTATCGAAAGGGAATCGGGTTAATATTCCCGAACCCGGCATCGGAGTTTGGTCCTTTCGGGCCATGTGCGGTAACGCAAACGAACTCGGAGACGTCGGCGGAAGTCCCGGGAAGAGTTCTCTTTTCTTCGTAAGGGACGGACTCCCTGGAATCGGTTTGCCCGGAGATAGGGACGTCATTCCCGTAAAGCACCGCGGCTCTTGCGGTGTCCGGTGCACTTCCGTCGGCCCTTGAAAATCCGAGGGAGGCATGGTGACTTTCGTGCCGGACCGTACCCACATCCGCAGCAGGTCTCCAAGGTGCACAGCCTCTAGTCGATAGAACAATGTAGGTAAGGGAAGTCGGCAAATTGGATCCGTAACTTCGGGAAAAGGATTGGCTCTAAGGGCTGGGCCGGTCGGGCTGGAGTACGAAGCGAGAACGGGACGGGCACGGGCTGGGCGAGGCTTCCCGCAAGGGCGGTCGAGCTCGGACCGCTGTCTTAACCGTCTCGTGGACTGCCTCAGCTGTGCTGCGGTCTTCCGGGCCGTTAGCTTCGTCCGGCAACTAACAGCCAACTTAGAACTGGTACGGACCAGGGGAATCCGACTGTCTAATTAAAACAAAGCATTGCGATGGCCGTCACCCGGTGTTGACGCAATGTGATTTCTGCCCAGTGCTCTGAATGTCAAAGTGAAGAAATTCAATCAAGCGCGGGTAAACGGCGGGAGTAACTATGACTCTCTTAAGGTAGCCAAATGCCTCGTCATCTAATTAGTGACGCGCATGAATGGATTAACGAGATTCCCACTGTCCCTATCTACTATCTAGCGAAACCACAGCCAAGGGAACGGGCTTGGCAGAATCAGCGGGGAAAGAGGACCCTGTTGAGCTTGACTCTAGTCCGACTTTGTGAAGAGACATGAGAGGTGTAGCATAGGTGGGAGCTCCGGCACAATTGAAATACCACTACTTTTATCGTTTCTTTACTTATTCAGTTAAGCGGAGAGCGGGGCGCAAGCCTCTCGATTCTGGCATTAAGCCCCCGGCCCCGCCGTCGGGGGTGATCCGCTCTGAAGACAGTGTCAGGCGGGGAGTTTGACTGGGGCGGTACATCTGTCAAAAGGTAACGCAGGTGTCCTAAGGTGAGCTCAGCGAGGACGGAAACCTCGCGTAGAGTAAAAGGGCAAAAGCTCACTTGATTTTGATTTTCAGTACGAATACAGACCGTGAAAGCGTGGCCTATCGATCCTTTTGACTTTAAGAGTTTTAAGCAAGAGGTGTCAGAAAAGTTACCACAGGGATAACTGGCTTGTGGCAGCCAAGCGTTCATAGCGACGTTGCTTTTTGATCCTTCGATGTCGGCTCWTCCTATCATTRTGAAGCAGAATTCACCAAGCGTTGGATTGTTCACCCACTAATAGGGAACGTGAGCTGGGTTTAGACCGTCGTGAGACAGGTTAGTTTTACCCTACTGATGACTTCGTCGTTGCAATGGTAATCCTGCTCAGTACGAGAGGAACCGCAGGTTCAGACATTTGGTTTATGTGCTTGGCTGATAAGCCAATGGTGCGAAGCTACCATCTGAGGGATTATGACTGAACGCCTCTAAGTCAGAATCTCGCCCAAAAATGTAACGATACTTTATGCATCTCGGCCTTGGGAGGCAACAATAGACGGCGGACGGACCCATTCGGGCGTCCCCGGTCGTGGTACAGCCACAGCAGACGGCCATCGGCCGCGGCCCGACTAACGGTCGCGGCGGGTCGAAGCGATATCAACCCCATGCGAAGCGGAGGTGTAAAATCATTCGTAGACGACCTAGCTCTCTGTCGGGGTGTCGTACTTAGTAGAGCAGCCACCACACTGCGATCTATTGAGACTAAGCCTTTCGACTAGTAGATTTGTCCGCTGCAGACGGACACATCTGCGTCAAGTCGGAAATAACAATAAGAAAAAACAGGGCCTCGGTCTCTCGGGTCGCACGTGGCGGTGGGTGTCGCCGTCGCTGCTGTTGATGCTGTCGCCACCGCCGTCTTTTCGTTTGCCTTTTTCGTTCCTTTTTTTTTCAAAAGAAAGTCGGAAGTTATAGGGGGTGCGATTGACGTCGTCGTCGGCCTTTTTCGGGCACCAGAGGCCCGCGACCGGCCACGACCCCCCGTCTTCCTTCGTTCAAGCTCGCTCTCGTCTCACCTGTTGACGTCCACCGCCACAGAACTTGCGCACGAGGGTTCGATTCCCTCCACAGGCAACTATCGCTGAATGGCTGGTGCAAAGTTGGGCATATGGCCTGTTGGCCCCACGCAAAGTTCTCTCGGTAACGTCATCGTGGTAATGTGTCGGTCTATGGCAGAAACCCAGACCTTCCAAACTGTCGACTAGACTTTCACGTAGAAATATCTCTGACCATTAGAGTTTTGTAATTGCAATGCGGTAGCAGGATACCATACCGGACACGAGCAGGGACGGCTACGGTGAGGTACCACGATAGCCCCGTTGGCCTGACACGGGAAGCTTCCCCTAAGATAGCCTGGTAGCATACGAGACTCGTACAGGCAAGGCTACGACTGCGGTAGCACGAGAGCCTCGTCGGCCTGACACGGGAAGCTTCCCCTAAGATAGCCTGGTAGCATACGAGACTCGTACAGGCAAGGCTACGACTGCGGTAGCACGAGAGCCTCGTCGGCCTGACACGGGAAGCTTCCCCTAAGATAGCCTGGTAGCATACGAGACTCGTCCAGGTACGGCTACGACTGCGGTAGCACGAGAGCCTCGTCGGCCTGACACGGGAAGCTTCCCCTAAGATAGCCTGGTAGCATACGAGACTCGTACAGGTACGGCTACGACTGCGGTAGCACGAGAGCCTCGTCGGCCTGACACGGGAAGCTTCCCCCAAGATAGCCTGGTAGCATACGAGACTCGTACAGGCAAGGCTACGACTGCGGTAGCACGAGAGCCTCGTCGGCCTGACACGGGAAGCTTCCCCTAAGATAGCCTGGTAGCATACGAGACTCGTACAGGCAAGGCTACGACTGCGGTAGCACGAGAGCCTCGTCGGCCTGACACGGGAAGCTTCCCCTAAGATAGCCTGGTAGCATACGAGACTCGTACAGGCAAGGCTACGACTGCGGTAGCACGTGAGCCTCGTCGGCCTGACACGGGAAGCTTCCCCTAGGATAGCCTGGTAGCATACGAGACTCGTACAGGTACGGCTACGACTGCGGTAGCACGAGAGCCTCGTCGGCCTGACGCGGGAAGCTTCACCTACGATAGCCTGGTACTGTACGAGACTCGTGCAGGCAAGGCTACGACTGCGGTAGCACGAGAGCCTCGTCGGCCTGGGCCGATGGAATACGGGACTCGTGTGGGGAGTCTTCCCGTCCTATAGCACGGCTAGGTTTGCTGTTACGTTCACGACTGATGCCAGGAAGGACTCGCTGTGCTGTCCCCTGCACGACTGGGGCAATTTCGGCGGGTCGGTAAAGTTCAAAATTTTTTGTGAAAAGTGGACCAGTAAACACCCAAAGTGCAATGTCTTATTATGTGGAGTGGGCAGTGTTACTGCATCGCAGTAACCGGTGGTAAGGAACTCCGCAAACGGTATAAGCGAAGCCATCGGCTGAGTTTAGGAGGAAAAATACGGTTAGCGAAGCCATCGGCTGCGTTTGGGAGGAAAAGTACGGTTAGCGAAGCTATCGGCTGAGCTTGTACGGAAAACGAGCAGTTGGTAAAGACGACACAGCGGCCGCTCGAACCCGGTTTGCTGAACCCAGTTCCACTGGCGGTCCTACGATTAATTTTCTCGTCCTGAGAAGGTTTCAGTCGCACGGTAGTAAAGTTAAGGTACATCGTATCTGACTCGTCTCGTAAAGGTCGACCCGGTCTTCATCCGGAATTCGATCGGCGCACGGAAATCGTGAAAGGTACGACACTCTCATCGAGAGCGCAGTCCTTTCTATTTGTTGGGCATCTTCCCATCGGGAAAATGTGCACGGTAAACGAAGAAAAAACGAACGGGGGCCGGCACCATCCTCGATGCGTCTGGCTCCCGCTTTCGAGCGTATGAGCGAATGGGGTGCATCCCTCCTGGAACGACCCCGATGCTACATACCTATCTGGTTGATCCTGCCAGTA

>Perna viridis��sample 2
GTCATATGCTTGTCTCAAAGATTAAGCCATGCATGTCTAAGTACATACTTTTACATGGTGAAACCGCGAATGGCTCATTAAATCAGTTATGGTTCCTTAGATCGTACAATCCTACTTGGATAACTGTGGTAATTCTAGAGCTAATACATGAAACTGACGCTCCGACCCTCCGGGAAAGAGCGCGTTTATTAGAACAAGACCAGTCGGGGTTCGCCCCGTACGATTGGTGATACTGGATAACTTTGTGCAGATCGCACGGCCTCGCGCCGGCGACGTATCTTTCAAATGTCTGCCCTATCAACTGTCGATGGTACGTGATATGCCTACCATGGTTGTAACGGGTAACGGGGAATCAGGGTTCGATTCCGGAGAGGGAGCATGAGAAACGGCTACCACATCCAAGGAAGGCAGCAGGCGCGCAAATTACCCACTCCTGGCACGGGGAGGTAGTGACGAAAAATAACAATACGGGACTCTTTCGAGGCCCCGTAATTGGAATGAGCACACTTTAAACCCTTTGACGAGGATCTATTGGAGGGCAAGTCTGGTGCCAGCAGCCGCGGTAATTCCAGCTCCAATAGCGTATATTAAAGTTGTTGCAGTTAAAAAGCTCGTAGTTGGATCTCGGGTCCCAGGCTTGCGGTCCGACGCACGTCGGTTTACTGCTTGTCCTGACCTACCTCCCGGTTCGCCCTTGGAGCTCTTGACTGAGTGTCTCGGGTGGCCGGAACGTTTACTTTGAAAAAATTAGAGTGTTCAAAGCAGGCAACATCGCCTGAATAATGGTGCATGGAATAATGGAATAGGACCTCGGTTCTATTTTGCTGGTTTTCGGAGCTGGAGGTAATGATTAAGAGGGACTGACGGGGGCATTCGTATTACGGTGTTAGAGGTGAAATTCTTGGATCACCGTAAGACGAACTACTGCGAAAGCATTTGCCAAGAATGTTTTCATTAATCAAGAACGAAAGTCAGAGGTTCGAAGACGATCAGATACCGTCGTAGTTCTGACCATAAACGATGCCAACTAGCGATTCGCCGGAGTTGCTTCGATGACTCGGCGGGCAGCCCGCGGGAAACCAAAGTTTTTGGGTTCCGGGGGAAGTATGGTTGCAAAGCTGAAACTTAAAGGAATTGACGGAAGGGCACCACCAGGAGTGGAGCCTGCGGCTTAATTTGACTCAACACGGGAAAACTCACCCGGCCCGGACACTGTAAGGATTGACAGATTGAGAGCTCTTTCTTGATTCGGTGGGTGGTGGTGCATGGCCGTTCTTAGTTGGTGGAGCGATTTGTCTGGTTAATTCCGATAACGAACGAGACTCTAGCCTACTAAATAGTTCACCGATTCTTTTTGCGTCGGTGCAACTTCTTAGAGGGACAAGTGGCGTTTAGCCACACGAGATTGAGCAATAACAGGTCTGTGATGCCCTTAGATGTTCGGGGCCGCACGCGCGCTACACTGAAGGAATCAACGTGTCTCTGCCCTTGCCTGGAAAGGTCGGGTAACCCGTTGAACCTCCTTCGTGCTAGGGATTGGGGCTTGTAATTCTTCCCCATGAACGAGGAATTCCCAGTAAGCGCGAGTCATAAGCTCGCGTTGATTACGTCCCTGCCCTTTGTACACACCGCCCGTCGCTACTACCGATTGGGCAATTTAGTGAGCGCCTCGGATTGGACCCGGAACGATCGGCAACGACCGTACCGCTGTGTGCCGAAAAGACGCGCAAACTTGATCGCCTAGAGGAAGTAAAAGTCGTAACAAGGTTTCCGTAGGTGAAMCTGCGGAAGGATCATTACTGCATTTCGAGCGTCCTCGACGTTCAAAGTACAAACGGAGGTTACGGTTTCAAGTCCAGCTCGACTCCGTCGGCCTGGCGGTGCGGACGAAACCTGCGGGCTCGACCTCGCCAGGGGTTCGCACGGCGATCGCAAATTACGCATCATAGGGGACGAGTCATCGGATTCGTCTCCGTTTTATTTTCCTTTTTTGCCTCGCACTCCAGTGCAATGCGAACTAAAACACTTGCGTGCCATCGGCTGCAAGGACGTAACGAAAAAAAAAAACTACTCTAGGCGGTGGATCACTCGGCTCGTGCGTCGATGAAGAGCGCAGCCAGCTGCGTGAATTAATGTGAATTGCAGGACACATTGAACATCGATATCTTGAACGCACATTGCGGCTTCGGGTCACTCCCGGAGCCACGCCTGTCTGAGGGTCGGTTAAACATAATCGCAAGAGAAGCGTCCTCCTCGCTTCCGATGCGCCTTGGGTCTGTCGCAGCCTCGCCGGCTTCGTCACCTCAAATGCAGACGGGTCCCGCCACTGTCAATCTTGCCTCGTCGGCTAAACACAGGGACGCTCGTTTTGGGCTGTATAAAACCGCGTACCTGTGCTAAAAAAAAGTCGTGCGTTAGGTTCAAGTTAGTGCGTCGGCGACCGATTCTCGTAGCTCGGTTTATTTTTTTCCGGAAAATAATCCATCATCCGACCTCAGATCAGACGAGAGTACCCGCTGAATTTAAGCATATCACTAAGCGGAGGAAAAGAAACTAACTAGGATTCCCCTAGTAATGGCGAATGAAGCGGGAAGAGCCCAGCACCGAATCCCGCATGCCTTGCGCTGCAGGGAGTTGTGGTGTTTAGGACGTCAACTGCCGCGATGTTCGAGTGCCCAAGTCCTCCTGATCGGGGCCTCTCCCAGAGCGGGTGTCAGGCCTTTACAGGCACTCGGCGTTGTGGCTATGAGCGTCCCTGGAGTCGGGTTGTTTGAGAATGCAGCCCAAAGAGGGTGGTAAACTCCATCTAAGGCTAAATACCGGCACGAGTCCGATAGCGGACAAGTACCGTGAGGGAAAGTTGAAAAGAACTTTGAAGAGAGAGTTCAAGAGTACGTGAAACCGCTTAGAGGTAAACGGGTGGATCCGCAAAGTCGGCCCGGGGAATTCAACTTGCCGTGTCCGGGCGGCGGACGGTTAGGTTTGGGATCCGTAAAGACCCGCCTGGCTGTTCGGCTGTCGTCGGCGAGTGCACTTTCCCCGGGTAGAGCGCCACGACCGGTTTCGGAGCGGTCACAAGCCCGCCGAGAAGGTGACCTGCCTGCTTTCGGGTAGGGAGGAGTTTATAGCTCGGTGAGGTCGGCTCGTTCCGAGACCGAGGGTTTAGCCGCGTCCTATCGCACCTGGCTCTTTGCCTGCGTTCGACTGGGGAAGCACTGCTTGCAGTTCTCTCCGACCGCGTGGGCTTATCGGTCGGGATGCGCGGGGCGCTTCGGGTCAGTGGCGAATCGGTCGGTCCTCCACCCGACCCGTCTTGAAACACGGACCAAGGAGTCTAACATGTGCGCGAGTCATGGGGTTCTGTACGAAACCTAAAGGCACAATGAAAGTGAAGGCCGTTCTCCGAGCGGCTCAGGTAGGATCTCCGCCATCGGTGGAGCGCACTACCGGCCCGTCCCGACCACATCGTTGGTGGGGCGGAGCAAGAGCGTACACGTTGGGACCCGAAAGATGGTGAACTATGCCTGAGTAGGACGAAGCCAGAGGAAACTCTGGTGGAGGTCCGTAGCGATTCTGACGTGCAAATCGATCGTCAAACTTGGGTATAGGGGCGAAAGACTAATCGAACCATCTAGTAGCTGGTTCCCTCCGAAGTTTCCCTCAGGATAGCTGGCATCAATTAGCAGTTTTATCCGGTAAAGCGAATGATTAGAGGCCTTGGKGACGAAACGACCTCAACCTATTCTCAAACTTTAAATGGGTAAGAAGTCTGACTCGCTTGACTGGAGTCGGGCATTCGAATGCAAGGTGCCAAGTGGGCCACTTTTGGTAAGCAGAACTGGCGCTGTGGGATGAACCAAACGTCCGGTTAAGGTGCCAAACACGGACGCTCATCAGATACCATAAAAGGTGTTGGTTGATACAGACAGCAGGACGGTGGCCATGGAAGTCGGAATCCGCTAAGGAGTGTGTAACAACTCACCTGCCGAATCAACTAGCCCTGAAAATGGATGCCGCTAGAGCGTCGGACCTATACCGGACCGTCGACGGCAATACGAGCACCCCGGGTGCCATGCCTCGACGAGTAGGAGGGTCGCCGCGGTGAGCGTCGAAGTCTGGGGCGCGAGCCCGGATGGAGCCGCCGCGGGTGCAGATCTTGGTGGTAGTAGCAAATATTCAAACGAGAACTTTGAAGACTGAAGGGGAGAAGGGTTCCATGTGAACAGCAGTTGAACATGGGTCAGTCGGTCCTAAGAGATAGGAAAACTCCGTTCCGAAGCGGGGCCATCCATCTTCTTAATAGTGACGACGCCCGCATTCTATCGAAAGGGAATCGGGTTAATATTCCCGAACCCGGCATCGGAGTTTGGTCCTTTCGGGCCATGTGCGGTAACGCAAACGAACTCGGAGACGTCGGCGGAAGTCCCGGGAAGAGTTCTCTTTTCTTCGTAAGGGACGGACTCCCTGGAATCGGTTTGCCCGGAGATAGGGACGTCGTTCCCGTAAAGCACCGCGGCTCTTGCGGTGTCCGGTGCACTTCCGTCGGCCCTTGAAAATCCGAGGGAGGCATGGTGACTTTCGTGCCGGACCGTACCCACATCCGCAGCAGGTCTCCAAGGTGCACAGCCTCTAGTCGATAGAACAATGTAGGTAAGGGAAGTCGGCAAATTGGATCCGTAACTTCGGGAAAAGGATTGGCTCTAAGGGCTGGGCCGGTCGGGCTGGAGTACGAAGCGAGAACGGGACGGGCACGGGCTGGGCGAGGCTTCCCGCAAGGGCGGTCGAGCTCGGACCGCTGTCTTAACCGTCTCGTGGACTGCCTCAGCTGTGCTGCGGTCTTCCGGGCCGTTAGCTTCGTCCGGCAACTAACAGCCAACTTAGAACTGGTACGGACCAGGGGAATCCGACTGTCTAATTAAAACAAAGCATTGCGATGGCCGTCACCCGGTGTTGACGCAATGTGATTTCTGCCCAGTGCTCTGAATGTCAAAGTGAAGAAATTCAATCAAGCGCGGGTAAACGGCGGGAGTAACTATGACTCTCTTAAGGTAGCCAAATGCCTCGTCATCTAATTAGTGACGCGCATGAATGGATTAACGAGATTCCCACTGTCCCTATCTACTATCTAGCGAAACCACAGCCAAGGGAACGGGCTTGGCAGAATCAGCGGGGAAAGAAGACCCTGTTGAGCTTGACTCTAGTCCGACTTTGTGAAGAGACATGAGAGGTGTAGCATAGGTGGGAGCTCCGGCACAATTGAAATACCACTACTTTTATCGTTTCTTTACTTATTCAGTTAAGCGGAGAGCGGGGCGCAAGCCTCTCGATTCTGGCATTAAGCCCCCGGCCTCGCCGTCGGGGGTGATCCGCTCTGAAGACAGTGTCAGGCGGGGAGTTTGACTGGGGCGGTACATCTGTCAAAAGGTAACGCAGGTGTCCTAAGGTGAGCTCAGCGAGGACGGAAACCTCGCGTAGAGTAAAAGGGCAAAAGCTCACTTGATTTTGATTTTCAGTACGAATACAGACCGTGAAAGCGTGGCCCATCGATCCTTTTGACTTTAAGAGTTTTAAGCAAGAGGTGTCAGAAAAGTTACCACAGGGATAACTGGCTTGTGGCAGCCAAGCGTTCATAGCGACGTTGCTTTTTGATCCTTCGATGTCGGCTCWTCCTATCATTRTGAAGCAGAATTCACCAAGCGTTGGATTGTTCACCCACTAATAGGGAACGTGAGCTGGGTTTAGACCGTCGTGAGACAGGTTAGTTTTACCCTACTGATGACTTCGTCGTTGCAATGGTAATCCTGCTCAGTACGAGAGGAACCGCAGGTTCAGACATTTGGTTTATGTGCTTGGCTGATAAGCCAATGGTGCGAAGCTACCATCTGAGGGATTATGACTGAACGCCTCTAAGTCAGAATCTCGCCCAAAAATGTAACGATACTTTATGCATCTCGGCCTTGGGAGGCAACAATAGACGGCGGACGGACCCATTCGGGCGTCCCCGGTCGTGGTACAGCCACAGCAGACGGCCATCGGCCGCGGCCCGACTAACGGTCGCGGCGGGTCGAAGCGATATCAACCCCATGCGAAGCGGAGGTGTAAAATCATTCGTAGACGACCTAGCTCTCTGTCGGGGTGTCGTACTTAGTAGAGCAGCCACCACACTGCGATCTATCGAGACTAAGCCTTTCGACTAGTAGATTTGTCCGCTGCAGACGGACACATCTGCGTCAAGTCGGAAATAACAATAAGAAAAAACAGGGCCTCGGTCTCTCGGATCGCACGTGCGGTGGTGTCGCCGTCGCTGCTGTTGATGCTGTCGCCACCGCCGTCTTTTCGTTTGCCTTTTTCGTTCCTTTTTTTTCAAAAGGAAGTCGGAAGTTATAGGGGGTGCGATTGACGTCGTCGTCGGCCTTTTTCGGGCACCAGAGGCCCGCGACCGACGACGACGCCCCCGTCTTCCTTCGTTCAAGCTCGCTCTCGTCTCACCTGTTGACGTCCACCGCCACAGAACTTGCGCACGAGGGTTCGATTCCCTCCACAGACAACTGTCGCTGAATGGCTGGTGCAAAGTTGGGCATATGGCCTGTTGGCCCCACGCAAAGTTCTCTCGGTAACGTCATCGTGGTAATGTGTCGGTCTATGGCAGAAACCCAGACCTTCCAAACTGTCGACTAGACTTTCACGTAGAAATATCTCTGACCATTAGAGTTTTGTAATTGCAATGCGGTAGCAGGATACCATACCGGACACGAGCAGGGACGGCTACGGTGAGGTACCACGATAGACTCGTCGGCCTGACACGGGAAGCTTCCCCTAAGATAGCCTGGTAGCATACGAGACTCGTACAGGGACGGCTACGACTGCGGTAGCACGAGAGCCTCGTCGGCCTGACACGGGAAGCTTCCCCCAAGATAGCCTGGTAGCATACGAGACTCGTACAGGTACGGCTACGACTGCGGTAGCACGAGAGCCTCGTCGGCCTGACACGGGAAGCTTCCCCTAAGATAGCCTGGTAGCATACGAGACTCGTACAGGTACGGCTACGACTGCGGTAGCACGAGAGCCTCGTCGGCCTGACACGGGAAGCTTCCCCTAAGATAGCCTGGTAGCATACGAGACTCGTACAGGTACGGCTACGACTGCGGTAGCACGAGAGCCTCGTCGGCCTGACACGAGAAGCTTCCCCCAAGATAGCCTGGTAGCATACGAGACTCGTACAGGCAAGGCTACGACTGCGGTAGCACGAGAGCCTCGTCGGCCTGACACGGGAAGCTTCCCCTAAGATAGCCTGGTAGCATACGAGACTCGTACAGGCAAGGCTACGACTGCGGTAGCACGAGAGCCTCGTCGGCCTGACACGGGAAGCTTCCCCTAAGATAGCCTGGTAGCATACGATACTCGTACAGGGACGGCTACGACTGCGGAAGCACGAGAGCCTCGTCGGCCTGACACGGGAAGCTTCCCCTAAGATAGCCTGGTAGCATACGAGACTCGTACAGGCAAGGCTACGACTGCGGTAGCACGTGAGCCTCGTCGGCCTGACACGGGAAGCTTCCCCTAGGATAGCCTGGTAGCATACGAGACTCGTACAGGGACGGCTACGACTGCGGTAGCACGAGAGCCTCGTCGGCCTGACACGGGAAGCTTCCCCTAAGATAGCCTGGTAGCATACGAGACTCGTACAGGGACGGCTACGACTGCGGTAGCACGAGAGCCTCGTCGGCCTGACACGGGAAGCTTCACCTACGATAGCCTGGTACTGTACGAGACTCGTGCAGGCAAGGCTACGACTGCGGTAGCACGAGAGCCTCGTCGGCCTGGGCCGATGGAATACGGGACTCGTGTGGGGAGTCTTCCCGTCCTATAGCACGGCTAGGTTTGCTGTTACGTTCACGACTGATGCCAGGAAGGACTCGCTGTGCTGTCCCCTGCACGACTGGGGCAATTTCGGCGGGTCGGTAAAGTTCAAAATTTTTTGTGAAAAGTGGACCAGTAAACACCCAAAGTGCAATGTCTTATTATGTGGAGTGGGCAGTGTTACTGCATCGCAGTAACCGGTGGTAAGGAACTCCGCAAACGGTATAAGCGAAGCCATCGGCTGAGTTTAGGAGGAAAAATACGGTTAGCGAAGCCATCGGCTGCGTTTGGGAGGAAAAGTACGGTTAGCGAAGCTATCGGCTGAGCTTGTACGGAAAACGAGCAGTTGGTAAAGACGACACAGCGGCCGCTCGAACCCGGTTTGCTGAACCCAGTTCCACTGGCGGTCCTACGATTAATTTTCTCGTCCTGAGAAGGTTTCAGTCGCACGGTAGTAAAGTTAAGGTACATCGTATCTGACTCGTCTCGTAAAGGTCGACCCGGTCTTCATCCGGAATTCGATCGGCGCACGGAAATCGTGAAAGGTACGACACTCTCATCGAGAGCGCAGTCCTTTCTATTTGTTGGGCATCTTCCCATCGGGAAAATGTGCACGGTAAACGAAGAAAAAACGAACGGGGGCCGGCACCATCCTCGATGCGTCTGGCTCCCGCTTTCGAGCGTATGAGCGAATGGGGTGCATCCCTCCTGGAACGACCCCGATGCTACATACCTATCTGGTTGATCCTGCCAGTA

>Perna viridis��sample 3
GTCGTATGCTTGTCTCAAAGATTAAGCCATGCATGTCTAAGTACATACTTTTACATGGTGAAACCGCGAATGGCTCATTAAATCAGTTATGGTTCCTTAGATCGTACAATCCTACTTGGATAACTGTGGTAATTCTAGAGCTAATACATGAAACTGACGCTCCGACCCTCTGGGAAAGAGCGCGTTTATTAGAACAAGACCAGTCGGGGTTCGCCCCGTACGATTGGTGATACTGGATAACTTTGTGCAGATCGCACGGCCTCGCGCCGGCGACGTATCTTTCAAATGTCTGCCCTATCAACTGTCGATGGTACGTGATATGCCTACCATGGTTGTAACGGGTAACGGGGRATCAGGGTTCGATTCCGGAGAGGGAGCATGAGAAACGGCTACCACATCCAAGGAAGGCAGCAGGCGCGCAAATTACCCACTCCTGGCACGGGGAGGTAGTGACGAAAAATAACAATACGGGACTCTTTCGAGGCCCCGTAATTGGAATGAGCACACTTTAAACCCTTTGACGAGGATCTATTGGAGGGCAAGTCTGGTGCCAGCAGCCGCGGTAATTCCAGCTCCAATAGCGTATATTAAAGTTGTTGCAGTTAAAAAGCTCGTAGTTGGATCTCGGGTCCCAGGCTTGCGGTCCGACGCACGTCGGTTTACTGCTTGTCCTGACCTACCTCCCGGTTCGCCCTTGGTGCTCTTGACTGAGTGTCTCGGGTGGCCGGAACGTTTACTTTGAAAAAATTAGAGTGTTCAAAGCAGGCAACATCGCCTGAATAATGGTGCATGGAATAATGGAATAGGACCTCGGTTCTATTTTGCTGGTTTTCGGAGCTGGAGGTAATGATTAAGAGGGACTGACGGGGGCATTCGTATTACGGTGTTAGAGGTGAAATTCTTGGATCGCCGTAAGACGAACTACTGCGAAAGCATTTGCCAAGAATGTTTTCATTAATCAAGAACGAAAGTCAGAGGTTCGAAGACGATCAGATACCGTCGTAGTTCTGACCATAAACGATGCCAACTAGCGATTCGCCGGAGTTGCTTCAATGACTCGGCGGGCAGCCCCCGGGAAACCAAAGTTTTTGGGTTCCGGGGGAAGTATGGTTGCAAAGCTGAAACTTAAAGGAATTGACGGAAGGGCACCACCAGGAGTGGAGCCTGCGGCTTAATTTGACTCAACACGGGAAAACTCACCCGGCCCGGACACTGTAAGGATTGACAGATTGAGAGCTCTTTCTTGATTCGGTGGGTGGTGGTGCATGGCCGTTCTTAGTTGGTGGAGCGATTTGTCTGGTTAATTCCGATAACGAACGAGACTCTAGCCTACTAAATAGTTCACCGATTCTTTTTGCGTCGGTGCAACTTCTTAGAGGGACAAGTGGCGTTTAGCCACACGAGATTGAGCAATAACAGGTCTGTGATGCCCTTAGATGTTCGGGGCCGCACGCGCGCTACACTGAAGGAATCAACGTGTCTCTGCCCTTGCCTGGAAAGGTCGGGTAACCCGTTGAACCTCCTTCGTGCTAGGGATTGGGGCTTGTAATTCTTCCCCATGAACGAGGAATTCCCAGTAAGCGCGAGTCATAAGCTCGCGTTGATTACGTCCCTGCCCTTTGTACACACCGCCCGTCGCTACTACCGATTGGGCGATTTAGTGAGCGCCTCGGATTGGACCCGGAACGATCGGCAACGACCGTACCGCTGTGTGCCGAAAAGACGCGCAAACTTGATCGCCTAGAGGAAGTAAAAKTCGTAACAAGGTTTCCGTAGGTGAAMCTGCGGAAGGATCATTACTGCATTTCGAGCGTCCTCGACGTTCAAAGTACAAACGGAGGTTACGGTTTCAAGTCCAGCTCGACTCCGTCGGCCTGGCGATGCGGACGAAACCTGCGGGCTCGATCTCGCCAGGGGTTCGCACGGCGATCGCAAATTACGCATCATAGGGGACGAGTCATCGGATTCGTCTCCGTTTTATTTTCCTTTTTTGCCTCGCACTCCAGTGCAATGCAAACTAAAACACTTGCGTGCCATCGGCTGCAAGGACGTAACGAAAAAAAAAAAACTACTCTAGGCGGTGGATCACTCGGCTCGTGCGTCGATGAAGAGCGCAGCCAGCTGCGTGAATTAATGTGAATTGCAGGACACATTGAACATCGATATCTTGAACGCACATTGCGGCTTCGGGTCACTCCCGGAGCCACGCCTGTCTGAGGGTCGGTTAAACATAATCGCAAGAGAAGCGTCCTCCTCGCTTCCGATGCGCCTTGGGTCTGTCGCAGCCTCGCCGGCTTCGTCACCTCAAATGCAGACGGGTCCCGCCACTGTCAATCTTGCCTCGTCGGCTAAACACAGGGACGCTCGTTTTGGGCTGTATAAAACCGCGTACCTGTGCTAAAAAAAAGTCGTGCGTTAGGTTCAAGTTAGTGCGTCGGCGACCGATTCTCGTAGCTCGGTTTATTTTTTTCCGGAAAATAATCCATCATCCGACCTCAGATCAGACGAGAGTACCCGCTGAATTTAAGCATATCACTAAGCGGAGGAAAAGAAACTAACTAGGATTCCCCTAGTAATGGCGAATGAAGCGGGAAGAGCCCAGCACCGAATCCCGCATGCCTTGCGCTGCAGGGAGTTGTGGTGTTTAGGACGTCAACTGCCGCGATGTTCGAGTGCCCAAGTCCTCCTGATCGGGGCCTCTCCCAGAGCGGGTGTCAGGCCTTTACAGGCACTCGGCGTTGTGGCTATGAGCGTCCCTGGAGTCGGGTTGTTTGAGAATGCAGCCCAAAGAGGGTGGTAAACTCCATCTAAGGCTAAATACCGGCACGAGTCCGATAGCGGACAAGTACCGTGAGGGAAAGTTGAAAAGAACTTTGAAGAGAGAGTTCAAGAGTACGTGAAACCGCTTAGAGGTAAACGGGTGGATCCGCAAAGTCGGCCCGGGGAATTCAACTTGCCGTGTCCGGGCGGCGGACGGTTAGGTTTGGGATCCGTAAAGACCCGCCTGGCTGTTCGGCTGTCGTCGGCGAGTGCACTTTCCCCGGGTAGAGCGCCACGACCGGTTTCGGAGCGGTCACAAGCCCGCCGAGAAGGTGACCTGCCTGCTTTCGGGTAGGGAGGAGTTTATAGCTCGGTGAGGTCGGCTCGTTCCGAGACCGAGGGTTTAGCCGCGTCCTATCGCACCTGGCTCTTTGCCTGCGTTCGACTGGGGAAGCACTGCTTGCAGTTCTCTCCGACCGCGTGGGCTTATCGGTCGGGATGCGCGGGGCGCTTCGGGTCAGTGGCGAATCGGTCGGTCCTCCACCCGACCCGTCTTGAAACACGGACCAAGGAGTCTAACATGTGCGCGAGTCATGGGGTTCTGTACGAAACCTAAAGGCACAATGAAAGTGAAGGCCGTTCTCCGAGCGGCTCAGGTAGGATCTCCGCCATCGGTGGAGCGCACTACCGGCCCGTCCCGACCACGTCGTTGGTGGGGCGGAGCAAGAGCGTACACGTTGGGACCCGAAAGATGGTGAACTATGCCTGAGTAGGACGAAGCCAGAGGAAACTCTGGTGGAGGTCCGTAGCGATTCTGACGTGCAAATCGATCGTCAAACTTGGGTATAGGGGCGAAAGACTAATCGAACCATCTAGTAGCTGGTTCCCTCCGAAGTTTCCCTCAGGATAGCTGGCATCAATTAGCAGTTTTATCCGGTAAAGCGAATGATTAGAGGCCTTGGKGACGAAACGACCTCAACCTATTCTCAAACTTTAAATGGGTAAGAAGTCTGACTCGCTTGACTGGAGTCGGGCATTCGAATGCAAGGTGCCAAGTGGGCCACTTTTGGTAAGCAGAACTGGCGCTGTGGGATGAACCAAACGTCCGGTTAAGGTGCCAAACACGGACGCTCATCAGATACCATAAAAGGTGTTGGTTGATACAGACAGCAGGACGGTGGCCATGGAAGTCGGAATCCGCTAAGGAGTGTGTAACAACTCACCTGCCGAATCAACTAGCCCTGAAAATGGATGGCGCTAGAGCGTCGGACCTATACCGGACCGTCGACGGCAATACGAGCACCCCGGGTGCCATGCCTCGACGAGTAGGAGGGTCGCCGCGGTGAGCGTCGAAGTCTGGGGCGCGAGCCCGGATGGAGCCGCCGCGGGTGCAGATCTTGGTGGTAGTAGCAAATATTCAAACGAGAACTTTGAAGACTGAAGGGGAGAAGGGTTCCATGTGAACAGCAGTTGAACATGGGTCAGTCGGTCCTAAGAGATAGGAAAACTCCGTTCCGAAGCGGGGCCATCCATCTTCTTAATAGTGACGACGCCCGCATTCTATCGAAAGGGAATCGGGTTAATATTCCCGAACCCGGCATCGGAGTTTGGTCCTTTCGGGCCATGTGCGGTAACGCAAACGAACTCGGAGACGTCGGCGGAAGTCCCGGGAAGAGTTCTCTTTTCTTCGTAAGGGACGGACTCCCTGGAATCGGTTTGCCCGGAGATAGGGACGTCGTTCCCGTAAAGCACCGCGGCTCTTGCGGTGTCCGGTGCACTTCCGTCGGCCCTTGAAAATCCGAGGGAGGCATGGTGACTTTCGTGCCGGACCGTACCCACATCCGCAGCAGGTCTCCAAGGTGCACAGCCTCTAGTCGATAGAACAATGTAGGTAAGGGAAGTCGGCAAATTGGATCCGTAACTTCGGGAAAAGGATTGGCTCTAAGGGCTGGGCCGGTCGGGCTGGAGTACGAAGCGAGAACGGGACGGGCACGGGCTGGGCGAGGCTTCCCGCAAGGGCGGTCGAGCTCGGACCGCTGTCTTAACCGTCTCGTGGACTGCCTCAGCTGTGCTGCGGTCTTCCGGGCCGTTAGCTTCGTCCGGCAACTAACAGCCAACTTAGAACTGGTACGGACCAGGGGAATCCGACTGTCTAATTAAAACAAAGCATTGCGATGGCCGTCACCCGGTGTTGACGCAATGTGATTTCTGCCCAGTGCTCTGAATGTCAAAGTGAAGAAATTCAATCAAGCGCGGGTAAACGGCGGGAGTAACTATGACTCTCTTAAGGTAGCCAAATGCCTCGTCATCTAATTAGTGACGCGCATGAATGGATTAACGAGATTCCCACTGTCCCTATCTACTATCTAGCGAAACCACAGCCAAGGGAACGGGCTTGGCAGAATCAGCGGGGAAAGAAGACCCTGTTGAGCTTGACTCTAGTCCGACTTTGTGAAGAGACATGAGAGGTGTAGCATAGGTGGGAGCTCCGGCACAATTGAAATACCACTACTTTTATCGTTTCTTTACTTATTCAGTTAAGCGGAGAGCGGGGCGCAAGCCTCTCGATTCTGGCATTAAGCCCCCGGCCTCGCCGTCGGGGGTGATCCGCTCTGAGGACAGTGTCAGGCGGGGAGTTTGACTGGGGCGGTACATCTGTCAAAAGGTAACGCAGGTGTCCTAAGGTGAGCTCAGCGAGGACGGAAACCTCGCGTAGAGTAAAAGGGCAAAAGCTCACTTGATTTTGATTTTCAGTACGAATACAGACCGTGAAAGCGTGGCCTATCGATCCTTTTGACTTTAAGAGTTTTAAGCAAGAGGTGTCAGAAAGGTTACCACAGGGATAACTGGCTTGTGGCAGCCAAGCGTTCATAGCGACGTTGCTTTTTGATCCTTCGATGTCGGCTCWTCCTATCATTRTGAAGCAGAATTCACCAAGCGTTGGATTGTTCACCCACTAATAGGGAACGTGAGCTGGGTTTAGACCGTCGTGAGACAGGTTAGTTTTACCCTACTGATTACTTCGTCGTTGCAATGGTAATCCTGCTCAGTACGAGAGGAACCGCAGGTTCAGACATTTGGTTTATGTGCTTGGCTGATAAGCCAATGGTGCGAAGCTACCATCTGAGGGATTATGACTGAACGCCTCTAAGTCAGAATCTCGCCCAAAAATGTAACGATACTTTATGCATCTCGGCCTTGGGAGGCAACAATAGACGGCGGACGGACCCATTCGGGCGTCCCCGGTCGTGGTACAGCCACAGCAGACGGCCATCGGCCGCGGCCCGACTAACGGTCGCGGCGGGTCGAAGCGATATCAACCCCATGCGAAGCGGAGGTGTAAAATCATTCGTAGACGACCTAGCTCTCTGTCGGGGTGTCGTACTTAGTAGAGCAGCCACCACACTGCGATCTATTGAGACTAAGCCTTTCGACTAGTAGATTTGTCCGCTGCAGACGGACACATCTGCGTCAAGTCGGAAATAACAATAAGAAAAAACAGGGCCTCGGTCTCTCGGATCGCACGTGCGGTGGTGTCGCCGTCGCTGCTGTTGATGCTGTCGCCACCGCCGTCTTTTCGTTTGCCTTTTTCGTTCCTTTTTTTTTCAAAAGAAAGTCGGAAGTTATAGGGGGTGCGATTGACGTCGTCGTCGGCCTTTTTCGGGCACCAGAGGCCCGCGACCGACGACGACGCCCCCGTCTTCCTTCGTTCAAGCTCGCTCTCGTCTCACCTGTTGACGTCCACCGCCACAGAACTTGCGCACGAGGGTTCGATTCCCTCCACAGGCAACTGTCGCTGAATGGCTGGTGCAAAGTTGGGCATATGGCCTGTTGGCCCCACGCAAAGTTCTCTCGGTAACGTCATCGTGGTAATGTGTCGGTCTATGGCAGAAACCCAGACCTTCCAAACTGTCGACTAGACTTTCACGTAGAAATATCTCTGACCATTAGAGTTTTGTAATTGCAATGCGGTAGCAGGATACCATACCGGACACGAGCAGGGACGGCTACGGTGAGGTACCACGATAGACTCGTCGGCCTGACACGGGAAGCTTCCCCTAAGATAGCCTGGTAGCATACGAGACTCGTACAGGGACGGCTACGACTGCGGTAGCACGAGAGCCTCGTCGGCCTGACACGGGAAGCTTCCCCCAAGATAGCCTGGTAGCATACGAGACTCGTACAGGTACGGCTACGACTGCGGTAGCACGAGAGCCTCGTCGGCCTGACACGGGAAGCTTCCCCTAAGATAGCCTGGTAGCATACGAGACTCGTACAGGCAAGGCTACGACTGCGGTAGCACGAGAGCCTCGTCGGCCTGACACGGGAAGCTTCCCCTAAGATAGCCTGGTAGCATACGAGACTCGTACAGGCAAGGCTACGACTGCGGTAGCACGAGAGCCTCGTCGGCCTGACACGGGAAGCTTCCCCTAAGATAGCCTGGTAGCATACGATACTCGTACAGGGACGGCTACGACTGCGGAAGCACGAGAGCCTCGTCGGCCTGACACGGGAAGCTTCCCCTAAGATAGCCTGGTAGCATACGAGACTCGTACAGGCAAGGCTACGACTGCGGTAGCACGTGAGCCTCGTCGGCCTGACACGGGAAGCTTCCCCTAGGATAGCCTGGTAGCATACGAGACTCGTACAGGGACGGCTACGACTGCGGTAGCACGAGAGCCTCGTCGGCCTGACACGGGAAGCTTCCCCTAAGATAGCCTGGTAGCATACGAGACTCGTACAGGGACGGCTACGACTGCGGTAGCACGAGAGCCTCGTCGGCCTGACACGGGAAGCTTCACCTACGATAGCCTGGTACTGTACGAGACTCGTGCAGGCAAGGCTACGACTGCGGTAGCACGAGAGCCTCGTCGGCCTGGGCCGATGGAATACGGGACTCGTGTGGGGAGTCTTCCCGTCCTATAGCACGGCTAGGTTTGCTGTTACGTTCACGACTGATGCCAGGAAGGACTCGCTGTGCTGTCCCCTGCACGACTGGGGCAATTTCGGCGGGTCGGTAAAGTTCAAAATTTTTTGTGAAAAGTGGACCAGTAAACACCCCAAGTGCAATGTCTTATTATGTGGAGTGGGCAGTGTTACTGCATCGCAGTAACCGGTGGTAAGGAACTCCGCAAACGGTATAAGCGAAGCCATCGGCTGAGTTTAGGAGGAAAAATACGGTTAGCGAAGCCATCGGCTGCGTTTGGGAGGAAAAGTACGGTTAGCGAAGCTATCGGCTGAGCTTGTACGGAAAACGAGCAGTTGGTAAAGACGACACAGCGGCCGCTCGAACCCGGTTTGCTGAACCCAGTTCCACTGGCGGTCCTACGATTAATTTTCTCGTCCTGAGAAGGTTTCAGTCGCACGGTAGTAAAGTTAAGGTACATCGTATCTGACTCGTCTCGTAAAGGTCGACCCGGTCTTCATCCGGAATTCGATCGGCGCACGGAAATCGTGAAAGGTACGACACTCTCATCGAGAGCGCAGTCCTTTCTATTTGTTGGGCATCTTCCCATCGGGAAAATGTGCACGGTAAACGAAGAAAAAACGAACGGGGGCCGGCACCATCCTCGATGCGTCTGGCTCCCGCTTTCGAGCGTATGAGCGAATGGGGTGCATCCCTCCTGGAACGACCCCGATGCTACATACCTATCTGGTTGATCCTGCCAGTA

>Perna canaliculus�� sample 1
GTCATATGCTTGTCTCAAAGATTAAGCCATGCATGTCTAAGTACATACTTTTACATGGTGAAACCGCGAATGGCTCATTAAATCAGTTATGGTTCCTTAGATCGTACAATCCTACTTGGATAACTGTGGTAATTCTAGAGCTAATACATGAAACTGACGCTCCGACCCTCTGGGAAAGAGCGCGTTTATTAGAACAAGACCAGTCGGGGTTCTGCCCCGTACGATTGGTGATACTGGATAACTTTGTGCAGATCGCACGGCCTCGCGCCGGCGACGTATCTTTCAAATGTCTGCCCTATCAACTGTCGATGGTACGTGATATGCCTACCATGGTTGTAACGGGTAACGGGGAATCAGGGTTCGATTCCGGAGAGGGAGCATGAGAAACGGCTACCACATCCAAGGAAGGCAGCAGGCGCGCAAATTACCCACTCCTGGCACGGGGAGGTAGTGACGAAAAATAACAATACGGGACTCTTTCGAGGCCCCGTAATTGGAATGAGCACACTTTAAACCCTTTGACGAGGATCTATTGGAGGGCAAGTCTGGTGCCAGCAGCCGCGGTAATTCCAGCTCCAATAGCGTATATTAAAGTTGTTGCAGTTAAAAAGCTCGTAGTTGGATCTCGGGTCCCAGGCTTGCGGTCCGACGCACGTCGGTTTACTGCTCGTCCTGACCTACCTCCCGGTTCGCCCTTGGTGCTCTTGACTGAGTGTCTCGGGTGGCCGGAACGTTTACTTTGAAAAAATTAGAGTGTTCAAAGCAGGCAACATCGCCTGAATAATGGTGCATGGAATAATGGAATAGGACCTCGGTTCTATTTTGCTGGTTTTCGGAGCTGGAGGTAATGATTAAGAGGGACTGACGGGGGCATTCGTATTACGGTGTTAGAGGTGAAATTCTTGGATCGCCGTAAGACGAACTACTGCGAAAGCATTTGCCAAGAATGTTTTCATTAATCAAGAACGAAAGTCAGAGGTTCGAAGACGATCAGATACCGTCGTAGTTCTGACCATAAACGATGCCAACTAGCGATTCGCCGGAGTTGCTTCAATGACTCGGCGGGCAGCCCCCGGGAAACCAAAGTTTTTGGGTTCCGGGGGAAGTATGGTTGCAAAGCTGAAACTTAAAGGAATTGACGGAAGGGCACCACCAGGAGTGGAGCCTGCGGCTTAATTTGACTCAACACGGGAAAACTCACCCGGCCCGGACACTGTAAGGATTGACAGATTGAGAGCTCTTTCTTGATTCGGTGGGTGGTGGTGCATGGCCGTTCTTAGTTGGTGGAGCGATTTGTCTGGTTAATTCCGATAACGAACGAGACTCTAGCCTACTAAATAGTTCGCCGATTCTTTTTGCGTCGGTGCAACTTCTTAKAGGGACAAGTGGCGTTTAGCCACACGAGATTGAGCAATAACAGGTCTGTGATGCCCTTAGATGTTCGGGGCCGCACGCGCGCTACACTGAAGGAATCAACGTGTCTTTGCCCTTGCCTGGAAAGGTCGGGTAACCCGTTGAACCTCCTTCGTGCTAGGGATTGGGGCTTGTAATTCTTCCCCATGAACGAGGAATTCCCAGTAAGCGCGAGTCATAAGCTCGCGTTGATTACGTCCCTGCCCTTTGTACACACCGCCCGTCGCTACTACCGATTGGGCGATTTAGTGAGCGCCTCGGATTGGACCCGGAACGGTCGGCAACGACCGTACCGCTGTGTGCCGAAAAGACGCGCAAACTTGATCGCCTAGAGGAAGTAAAAGTCGTAACAAGGTTTCCGTAGGTGAAMCTGCGGAAGGATCATTACTGCATTCGGAGCGTCATCGACGTTTCCCAATAAACGGAGGTTACGGTTTCCAAGTCCCGCACGGACTCCCATCGGGAGACGTGCGGGCGGTGCGGACGAAACCGGCGAGCGACCGGCCTGGGTCGACCTCGTCGGGGTCCGCACGGCGAACCACACACGCATCAAAAAGGGGACGGGGGTCATCGACTCGGTCTCCGTTCACCCCCTTTTTTTTTCTTTTCCATATCTGCCTCGCACTCCAGTGCAATGCAAACTTAACACGACTTGCGTGCCATCGGCGCGGCAAGATAAACGATAGAAAAACTACTCTAGGCGGTGGATCACTCGGCTCGTGCGTCGATGAAGAGCGCAGCCAGCTGCGTGAATTAATGTGAATTGCAGGACACATTGAACATCGATATCTTGAACGCACATTGCGGCTTCGGGTCACTCCCGGGAGCCACGCCTGTCTGAGGGTCGGTTAAACATCATCGCAAAAAGAAATTTTTGCGCCTTGGGTTTTGTCGCAGCCTTTTAGCGCTTCGTCACCTCAAATGCAGACCGGTCCCGCCACTGTCAATCTTGCCTTCACCGGCTTCGACAGGGACGCTCGTTTTGGGCTGTATAAAACGCGTTCCACGTCGAAAACACGTCGTGTGAATCGGGGCAAGTCGGTGCGTCGGAGACTTCACATTGTTAGCTCGATGCGTTGTGATTTTTATTTCTCAACGCATCATTCATCCGACCTCAGATCAGACGAGAGTACCCGCTGAATTTAAGCATATCACTAAGCGGAGGAAAAGAAACTAACTAGGATTCCCCTAGTAATGGCGAATGAAGCGGGAAGAGCCCAGCACCGAATCCCGCATGCCTTGCGCTGCAGGGAGTTGTGGTGTTTAGGACGTCAATTGCTGCGATGTTTCGGGTGCCCAAGTCCTCCTGATCGGGGCCTCTCCCAGAGCGGGTGTCAGGCCTTTACAGGCACTCGGCGTCGTGGCTATGAGCGTCCCTGGAGTCGGGTTGTTTGAGAATGCAGCCCAAAGAGGGTGGTAAACTCCATCTAAGGCTAAATACCGGCACGAGTCCGATAGCGGACAAGTACCGTGAGGGAAAGTTGAAAAGAACTTTGAAGAGAGAGTTCAAGAGTACGTGAAACCGCTTAGAGGTAAACGGGTGGATCCGCAAAGTCGGCCCGGGGAATTCAACTTGCCGTGTCTGGGCGGCGGACGGTTGGGATTGGGATCCGTAAAGACCCGCCCGGCTGTTCGGCCGTCATCGGCGAGTGCACTTTCCCCGGGTAGAGCGCCACGACCGGTTTCGGAGCGGTCACAAGCCCGTCGAGAAGGTGACCTGCCCGTCCTCGGACGGGAAGGAGTTTATAGCTCGGCGTGGTCGGCTCGTTCCGAGACCGAGGGTTTAGCCGCGTCCTATCGCACCTGGCTCTTTGCCTGCGTTCGACTGGGGAAGCACTGCTTGCAGTTCTCTCCGACCGCGTGGGCTTATCGGTCGGGATGCGCGGGGCGCTTCGGGTCAGTGGCGAATCGGTCGGTCCTCCACCCGACCCGTCTTGAAACACGGACCAAGGAGTCTAACATGTGCGCGAGTCATGGGGTTCTGTACGAAACCTAAAGGCACAATGAAAGTGAAGGCCGTTCTCCGAGCGGCTCAGGTAGGATCTCCGCCTTCGGTGGAGCGCACTACCGGCCCGTCTCGACCACATCGTTGGTGGGGCGGAGCAAGAGCGTACACGTTGGGACCCGAAAGATGGTGAACTATGCCTGAGTAGGACGAAGCCAGAGGAAACTCTGGTGGAGGTCCGTAGCGATTCTGACGTGCAAATCGATCGTCAAACTTGGGTATAGGGGCGAAAGACTAATCGAACCATCTAGTAGCTGGTTCCCTCCGAAGTTTCCCTCAGGATAGCTGGCATCAATTAGCAGTTTTATCCGGTAAAGCGAATGATTAGAGGCCTTGGKGACGAAACGACCTCAACCTATTCTCAAACTTTAAATGGGTAAGAAGTCTGACTCGCTTGACTGGAGTCGGGCATTCGAATGCAAGGTGCCAAGTGGGCCACTTTTGGTAAGCAGAACTGGCGCTGTGGGATGAACCAAACGTCCGGTTAAGGTGCCAAACACGGACGCTCATCAGATACCATAAAAGGTGTTGGTTGATACAGACAGCAGGACGGTGGCCATGGAAGTCGGAATCCGCTAAGGAGTGTGTAACAACTCACCTGCCGAATCAACTAGCCCTGAAAATGGATGGCGCTAGAGCGTCGGACCTATACCGGACCGTCGACGGCAATACGAGCACCCCGGGTGCCATGCCTCGACGAGTAGGAGGGTCGCCGCGGTGAGCGTCGAAGTCTGGGGCGCGAGCCCGGATGGAGCCGCCGCGGGTGCAGATCTTGGTGGTAGTAGCAAATATTCAAACGAGAACTTTGAAGACTGAAGGGGAGAAGGGTTCCATGTGAACAGCAGTTGAACATGGGTCAGTCGGTCCTAAGAGATAGGAAAACTCCGTTCCGAAGCGGGGCCATCCATCTACTTAACAGTGACGACGCCCGCATTCTATCGAAAGGGAATCGGGTTAATATTCCCGAACCCGGCATCGGAGTTTGGTCCTTTCGGGCCATGTGCGGTAGCGCAAACGAACTCGGAGACGTCGGCGGAAGTCCCGGGAAGAGTTCTCTTTTCTTCGTAAGGGACGGACTCCCTGGAATCGGTTTGCCCGGAGATAGGGACGTCGTTCCCGTAAAGCACCGCGGCTCTTGCGGTGTCCGGTGCACTTCCGTCGGCCCTTGAAAATCCGAGGGAGGCATGGTGACTTTCGTGCCGGACCGTACCCACATCCGCAGCAGGTCTCCAAGGTGCACAGCCTCTAGTCGATAGAACAATGTAGGTAAGGGAAGTCGGCAAATTGGATCCGTAACTTCGGGAAAAGGATTGGCTCTAAGGGCTGGGCCGGTCGGGCTGGAGTACGAAGCGAGATCGGGACGGGCACGGGCTGGGCGAGGCTTCCCTCACGGGCGGTCGAGCTCGGACCGCTGTCTTAACCGTCTCGTGGACTGCCTCAGCTGTGCTGCGGTCTTCCGGGCCGTTAGCTTCGTCCGGCAACTAACAGCCGACTTAGAACTGGTACGGACCAGGGGAATCCGACTGTCTAATTAAAACAAAGCATTGCGATGGCCGTCACCCGGTGTTGACGCAATGTGATTTCTGCCCAGTGCTCTGAATGTCAAAGTGAAGAAATTCAATCAAGCGCGGGTAAACGGCGGGAGTAACTATGACTCTCTTAAGGTAGCCAAATGCCTCGTCATCTAATTAGTGACGCGCATGAATGGATTAACGAGATTCCCACTGTCCCTATCTACTATCTAGCGAAACCACAGCCAAGGGAACGGGCTTGGCAGAATCAGCGGGGAAAGAAGACCCTGTTGAGCTTGACTCTAGTCCGACTTTGTGAAGAGACATGAGAGGTGTAGCATAGGTGGGAGCTCCGGCACAATTGAAATACCACTACTTTTATCGTTTCTTTACTTATTCAGTTAAGCGGAGAGCGGGGCGCAAGCCTCTCGATTCTGGCATTAAGCCCCCGGCCTCGCCGTCGGGGGTGATCCGCTCTGAAGACAGTGTCAGGCGGGGAGTTTGACTGGGGCGGTACATCTGTCAAAAGGTAACGCAGGTGTCCTAAGGTGAGCTCAGCGAGGACGGAAACCTCGCGTAGAGTAAAAGGGCAAAAGCTCACTTGATTTTGATTTTCAGTACGAATACAGACCGTGAAAGCGTGGCCTATAGATCCTTTTGACTTTAAGAGTTTTAAGCAAGAGGTGTCAGAAAAGTTACCACAGGGATAACTGGCTTGTGGCAGCAAAGCGTTCATAGCGACGTTGCTTTTTGATCCTTCGATGTCGGCTCWTCCTATCATTRTGAAGCAGAATTCACCAAGCGTTGGATTGTTCACCCACTAATAGGGAACGTGAGCTGGGTTTAGACCGTCGTGAGACAGGTTAGTTTTACCCTACTGATGACTTCGTCGTTGCAATGGTAATCCTGCTCAGTACGAGAGGAACCGCAGGTTCAGACATTTGGTTTATGTGCTTGGCTGATAAGCCAATGGTGCGAAGCTACCATCTGAGGGATTATGACTGAACGCCTCTAAGTCAGAATCTCGCCCAAAAATGTAACGATACTTTATGCATCTCGGCCTTGGGAGGCAACAATAGACGGTGGACGGACCCATTCGGGCGTCCCCGGTCGTGGTATAGCCACAGCAGACGGCCATCGGCCGCGGCCCGACTAACGGTCGCGGCGGGTCGAAGCGATATCAACCCCATGCGAAGCGGAGGTGTAAAATCATTCGTAGACGACCTAGCTCTCTGTCGGGGTGTCGTACTTAGTAGAGCAGCCACCACACTGCGATCTATTGAGACTAAGCCTTTCGACTAGTAGATTTGTCCGCTTCAGACGGACATATCTGCAGTTGAAGTCGAGGCTTGTAGTCTCAGGATCGCAGGGGGTGCTGGCTGGCTGCCCTTACTTGTACGAGACACTGTCTTATGCCGGGGGTCCAACTGACTTTGTGTGAATTTAGTTCGCAGTTAGTCACAGGGACTTGCGTACGAGGGTTCGATTCCCTCCACAGGCAATGCATTTATTTACCTTATCGCTGGTGCAAAGTTGGGCAGACAGCCTGTTGGCCCCACGCAGGTTCTACACAGCCAACTCCTCGGCAAAGACAGATCCAGCAGAGAGTCGGCGGAGAACTCCCCGATGAAGTTATAGGGAAGGCAGCAAAGAAGTGCTAGAGAAAGAAAGCGGGGATTCAGAGGGCAAACAAACGGACAGGCACCGAAGAAATTCCTCGAAGAAGTTAAGGTTGACTTTCGCCGTCGTGCGGACGCAGCGGTCCTCGTTAGGCTGACGCGGTGCTACCGCGGCCTTCCCCGTGCAGAGCAGCAGAAGCAGCGGAAAAAAAAAAAAAAAAAAAAAAAAAGTTTCTACGAGCCGACTTTCCCCGTCGTGCGGACGCAGCGGTCCTCGTTAGGCTGACGCGGTGCTACCGCGGCCTTCCCCGTGCAGAGCAGCAGAAGCAGCGGAAAAAAAAAAAAAAAAAAAAAAAAAAATTTTTTTACGAGCCGACTTTCCCCGTCGTGCGGACGCAGCGGTCCTCGTTAGGCTGACGCGGGGCTACCGCGGCCTTCCCCGTGCAGAGCAGCCGAAGCAGCGGAAAAAAAAAAAAAAAAAAAAAAAAAAAAAAAAAAAAAAATTATGAAAAAAGTGGACCAGTAACCTATCTAAATGCAATGTCTTATTATGTGGAGTGGGTCGGTGTTGCTGCATCGTAGTAACGGACGGTAAAAGTCTCCACGAAGCCATCGGCTTGAAGGTACACGGGAAACTCGATTGGTAAAGACGACACAGCGGCCGCTCGAACCCGGTTTGCTGAACCCAGTTCCACTGGCGGTCCTGCGATACAATTTCTCGTCCTGAGAAGGTGAACGGTCGCACGGTATTAACGTTAAGGTACATCGTATCTGACTTGTCTCGTAAAGGTCGACCCGGTCTCCATCCGGAATTCGATCGGCGCACGGTAAGAAGGGGAAAGGCCCGGCAGGTTCTCATCGAGAGCTCGGTCCTTTTCGCACGATTAAAGCACGGCATCTTCCCATCGGGAGAATGTGCACGGTAAAACTGAAAGCGAACGGGGGCCGGTACCATCGACCGATGCGTCTGGCTCCCGCTTTCGAAGCGTATGAGCGAAACGGAGTGCATCCGGCCTGGAACGACTCCGATGCTACATACCTATCTGGTTGATCCTGCCAGTA

>Perna canaliculus�� sample 2
GTCATATGCTTGTCTCAAAGATTAAGCCATGCATGTCTAAGTACATACTTTTACATGGTGAAACCGCGAATGGCTCATTAAATCAGTTATGGTTCCTTAGATCGTACAATCCTACTTGGATAACTGTGGTAATTCTAGAGCTAATACATGAAACTGACGCTCCGACCCTCTGGGAAAGAGCGCGTTTATTAGAACAAGACCAGTCGGGGTTCTGCCCCGTACGATTGGTGATACTGGATAACTTTGTGCAGATCGCACGGCCTCGCGCCGGCGACGTATCTTTCAAATGTCTGCCCTATCAACTGTCGATGGTACGTGATATGCCTACCATGGTTGTAACGGGTAACGGGGAATCAGGGTTCGATTCCGGAGAGGGAGCATGAGAAACGGCTACCACATCCAAGGAAGGCAGCAGGCGCGCAAATTACCCACTCCTGGCACGGGGAGGTAGTGACGAAAAATAACAATACGGGACTCTTTCGAGGCCCCGTAATTGGAATGAGCACACTTTAAACCCTTTGACGAGGATCTATTGGAGGGCAAGTCTGGTGCCAGCAGCCGCGGTAATTCCAGCTCCAATAGCGTATATTAAAGTTGTTGCAGTTAAAAAGCTCGTAGTTGGATCTCGGGTCCCAGGCTTGCGGTCCGACGCACGTCGGTTTACTGCTCGTCCTGACCTACCTCCCGGTTCGCCCTTGGTGCTCTTGACTGAGTGTCTCGGGTGGCCGGAACGTTTACTTTGAAAAAATTAGAGTGTTCAAAGCAGGCAACATCGCCTGAATAATGGTGCATGGAATAATGGAATAGGACCTCGGTTCTATTTTGCTGGTTTTCGGAGCTGGAGGTAATGATTAAGAGGGACTGACGGGGGCATTCGTATTACGGTGTTAGAGGTGAAATTCTTGGATCGCCGTAAGACGAACTACTGCGAAAGCATTTGCCAAGAATGTTTTCATTAATCAAGAACGAAAGTCAGAGGTTCGAAGACGATCAGATACCGTCGTAGTTCTGACCATAAACGATGCCAACTAGCGATTCGCCGGAGTTGCTTCAATGACTCGGCGGGCAGCCCCCGGGAAACCAAAGTTTTTGGGTTCCGGGGGAAGTATGGTTGCAAAGCTGAAACTTAAAGGAATTGACGGAAGGGCACCACCAGGAGTGGAGCCTGCGGCTTAATTTGACTCAACACGGGAAAACTCACCCGGCCCGGACACTGTAAGGATTGACAGATTGAGAGCTCTTTCTTGATTCGGTGGGTGGTGGTGCATGGCCGTTCTTAGTTGGTGGGGCGATTTGTCTGGTTAATTCCGATAACGAACGAGACTCTAGCCTACTAAATAGTTCGCCGATTCTTTTTGCGTCGGTGCAACTTCTTAKAGGGACAAGTGGCGTTTAGCCACACGAGATTGAGCAATAACAGGTCTGTGATGCCCTTAGATGTTCGGGGCCGCACGCGCGCTACACTGAAGGAATCAACGTGTCTTTGCCCTTGCCTGGAAAGGTCGGGTAACCCGTTGAACCTCCTTCGTGCTAGGGATTGGGGCTTGTAATTCTTCCCCATGAACGAGGAATTCCCAGTAAGCGCGAGTCATAAGCTCGCGTTGATTACGTCCCTGCCCTTTGTACACACCGCCCGTCGCTACTACCGATTGGGCGATTTAGTGAGCGCCTCGGATTGGACCCGGAACGGTCGGCAACGACCGTACCGCTGTGTGCCGAAAAGACGCGCAAACTTGATCGCCTAGAGGAAGTAAAAGTCGTAACAAGGTTTCCGTAGGTGAAMCTGCGGAAGGATCATTACTGCATTCGGAGCGTCATCGACGTTTCCCAATAAACGGAGGTTACGGTTTCCAAGTCCCGCACGGACTCCCATCGGGAGACGTGCGGGCGGTGCGGACGAAACCGGCGAGCGACCGGCCTGGGTCGACCTCGTCGGGGTCCGCACGGCGAACCACACACGCATCAAAAAGGGGACGGGGGTCATCGACTCGGTCTCCGTTCACCCCCTTTTTTTTTCTTTTCCATATCTGCCTCGCACTCCAGTGCAATGCAAACTTAACACGACTTGCGTGCCATCGGCGCGGCAAGATAAACGATAGAAAAACTACTCTAGGCGGTGGATCACTCGGCTCGTGCGTCGATGAAGAGCGCAGCCAGCTGCGTGAATTAATGTGAATTGCAGGACACATTGAACATCGATATCTTGAACGCACATTGCGGCTTCGGGTCACTCCCGGAGCCACGCCTGTCTGAGGGTCGGTTAAACATCATCGCAAAAAGAAATTTTTGCGCCTTGGGTTTTGTCGCAGCCTTTTAGCGCTTCGTCACCTCAAATGCAGACCGGTCCCGCCACTGTCAATCTTGCCTTCACCGGCTTCGACAGGGACGCTCGTTTTGGGCTGTATAAAACGCGTTCCACGTCGAAAACACGTCGTGTGAATCGGGGCAAGTCGGTGCGTCGGAGACTTCACATTGTTAGCTCGATGCGTTGTGATTTTTATTTCTCAACGCATCATTCATCCGACCTCAGATCAGACGAGAGTACCCGCTGAATTTAAGCATATCACTAAGCGGAGGAAAAGAAACTAACTAGGATTCCCCTAGTAATGGCGAATGAAGCGGGAAGAGCCCAGCACCGAATCCCGCATGCCTTGCGCTGCAGGGAGTTGTGGTGTTTAGGACGTCAATTGCTGCGATGTTTCGGGTGCCCAAGTCCTCCTGATCGGGGCCTCTCCCAGAGCGGGTGTCAGGCCTTTACAGGCACTCGGCGTCGTGGCTATGAGCGTCCCTGGAGTCGGGTTGTTTGAGAATGCAGCCCAAAGAGGGTGGTAAACTCCATCTAAGGCTAAATACCGGCACGAGTCCGATAGCGGACAAGTACCGTGAGGGAAAGTTGAAAAGAACTTTGAAGAGAGAGTTCAAGAGTACGTGAAACCGCTTAGAGGTAAACGGGTGGATCCGCAAAGTCGGCCCGGGGAATTCAACTTGCCGTGTCTGGGCGGCGGACGGTTGGGATTGGGATCCGTAAAGACCCGCCCGGCTGTTCGGCCGTCATCGGCGAGTGCACTTTCCCCGGGTAGAGCGCCACGACCGGTTTCGGAGCGGTCACAAGCCCGTCGAGAAGGTGACCTGCCCGTCCTCGGACGGGAAGGAGTTTATAGCTCGGCGTGGTCGGCTCGTTCCGAGACCGAGGGTTTAGCCGCGTCCTATCGCACCTGGCTCTTTGCCTGCGTTCGACTGGGGAAGCACTGCTTGCAGTTCTCTCCGACCGCGTGGGCTTATCGGTCGGGATGCGCGGGGCGCTTCGGGTCAGTGGCGAATCGGTCGGTCCTCCACCCGACCCGTCTTGAAACACGGACCAAGGAGTCTAACATGTGCGCGAGTCATGGGGTTCTGTACGAAACCTAAAGGCACAATGAAAGTGAAGGCCGTTCTCCGAGCGGCTCAGGTAGGATCTCCGCCTTCGGTGGAGCGCACTACCGGCCCGTCTCGACCACATCGTTGGTGGGGCGGAGCAAGAGCGTACACGTTGGGACCCGAAAGATGGTGAACTATGCCTGAGTAGGACGAAGCCAGAGGAAACTCTGGTGGAGGTCCGTAGCGATTCTGACGTGCAAATCGATCGTCAAACTTGGGTATAGGGGCGAAAGACTAATCGAACCATCTAGTAGCTGGTTCCCTCCGAAGTTTCCCTCAGGATAGCTGGCATCAATTAGCAGTTTTATCCGGTAAAGCGAATGATTAGAGGCCTTGGKGACGAAACGACCTCAACCTATTCTCAAACTTTAAATGGGTAAGAAGTCTGACTCGCTTGACTGGAGTCGGGCATTCGAATGCAAGGTGCCAAGTGGGCCACTTTTGGTAAGCAGAACTGGCGCTGTGGGATGAACCAAACGTCCGGTTAAGGTGCCAAACACGGACGCTCATCAGATACCATAAAAGGTGTTGGTTGATACAGACAGCAGGACGGTGGCCATGGAAGTCGGAATCCGCTAAGGAGTGTGTAACAACTCACCTGCCGAATCAACTAGCCCTGAAAATGGATGGCGCTAGAGCGTCGGACCTATACCGGACCGTCGACGGCAATACGAGCACCCCGGGTGCCATGCCTCGACGAGTAGGAGGGTCGCCGCGGTGAGCGTCGAAGTCTGGGGCGCGAGCCCGGATGGAGCCGCCGCGGGTGCAGATCTTGGTGGTAGTAGCAAATATTCAAACGAGAACTTTGAAGACTGAAGGGGAGAAGGGTTCCATGTGAACAGCAGTTGAACATGGGTCAGTCGGTCCTAAGAGATAGGAAAACTCCGTTCCGAAGCGGGGCCATCCATCTACTTAACAGTGACGACGCCCGCATTCTATCGAAAGGGAATCGGGTTAATATTCCCGAACCCGGCATCGGAGTTTGGTCCTTTCGGGCCATGTGCGGTAACGCAAACGAACTCGGAGACGTCGGCGGAAGTCCCGGGAAGAGTTCTCTTTTCTTCGTAAGGGACGGACTCCCTGGAATCGGTTTGCCCGGAGATAGGGACGTCGTTCCCGTAAAGCACCGCGGCTCTTGCGGTGTCCGGTGCACTTCCGTCGGCCCTTGAAAATCCGAGGGAGGCATGGTGACTTTCGTGCCGGACCGTACCCACATCCGCAGCAGGTCTCCAAGGTGCACAGCCTCTAGTCGATAGAACAATGTAGGTAAGGGAAGTCGGCAAATTGGATCCGTAACTTCGGGAAAAGGATTGGCTCTAAGGGCTGGGCCGGTCGGGCTGGAGTACGAAGCGAGATCGGGACGGGCACGGGCTGGGCGAGGCTTCCCTCACGGGCGGTCGAGCTCGGACCGCTGTCTTAACCGTCTCGTGGACTGCCTCAGCTGTGCTGCGGTCTTCCGGGCCGTTAGCTTCGTCCGGCAACTAACAGCCGACTTAGAACTGGTACGGACCAGGGGAATCCGACTGTCTAATTAAAACAAAGCATTGCGATGGCCGTCACCCGGTGTTGACGCAATGTGATTTCTGCCCAGTGCTCTGAATGTCAAAGTGAAGAAATTCAATCAAGCGCGGGTAAACGGCGGGAGTAACTATGACTCTCTTAAGGTAGCCAAATGCCTCGTCATCTAATTAGTGACGCGCATGAATGGATTAACGAGATTCCCACTGTCCCTATCTACTATCTAGCGAAACCACAGCCAAGGGAACGGGCTTGGCAGAATCAGCGGGGAAAGAAGACCCTGTTGAGCTTGACTCTAGTCCGACTTTGTGAAGAGACATGAGAGGTGTAGCATAGGTGGGAGCTCCGGCACAATTGAAATACCACTACTTTTATCGTTTCTTTACTTATTCAGTTAAGCGGAGAGCGGGGCGCAAGCCTCTCGATTCTGGCATTAAGCCCCCGGCCTCGCCGTCGGGGGTGATCCGCTCTGAAGACAGTGTCAGGCGGGGAGTTTGACTGGGGCGGTACATCTGTCAAAAGGTAACGCAGGTGTCCTAAGGTGAGCTCAGCGAGGACGGAAACCTCGCGTAGAGTAAAAGGGCAAAAGCTCACTTGATTTTGATTTTCAGTACGAATACAGACCGTGAAAGCGTGGCCTATCGATCCTTTTGACTTTAAGAGTTTTAAGCAAGAGGTGTCAGAAAAGTTACCACAGGGATAACTGGCTTGTGGCAGCCAAGCGTTCATAGCGACGTTGCTTTTTGATCCTTCGATGTCGGCTCWTCCTATCATTRTGAAGCAGAATTCACCAAGCGTTGGATTGTTCACCCACTAATAGGGAACGTGAGCTGGGTTTAGACCGTCGTGAGACAGGTTAGTTTTACCCTACTGATGACTTCGTCGTTGCAATGGTAATCCTGCTCAGTACGAGAGGAACCGCAGGTTCAGACATTTGGTTTATGTGCTTGGCTGATAAGCCAATGGTGCGAAGCTACCATCTGAGGGATTATGACTGAACGCCTCTAAGTCAGAATCTCGCCCAAAAATGTAACGATACTTTATGCATCTCGGCCTTGGGAGGCAACAATAGACGGTGGACGGACCCATTCGGGCGTCCCCGGTCGTGGTATAGCCACAGCAGACGGCCATCGGCCGCGGCCCGACTAACGGTCGCGGCGGGTCGAAGCGATATCAACCCCATGCGAAGCGGAGGTGTAAAATCATTCGTAGACGACCTAGCTCTCTGTCGGGGTGTCGTACTTAGTAGAGCAGCCACCACACTGCGATCTATTGAGACTAAGCCTTTCGACTAGTAGATTTGTCCGCTTCAGACGGACATATCTGCAGTTGAAGTCGAGGCTTGTAGTCTCAGGATCGCAGGGGGTGCTGGCTGGCTGCCCTTACTTGTACGAGACACTGTCTTATGCCGGGGGGTCCAACTGACTTGGTGTGAAATTTAGTTCGCAGTTAGTCACAGGGACTTGCGTACGAGGGTTCGATTCCCTCCACAGGCAATGCATTTATTTACCTTATCGCTGGTGCAAAGTTGGGCAGACAGCCTGTTGGCCCCACGCAGGTTCTACACAGCCAACTCCTCGGCAAAGACAGATCCAGCAGAGAGTCGGCGGAGAACTCCCCGATGAAGTTATAGGGAAGGCAGCAAAGAAGTGCTAGAGAAAGAAAGCGGGGATTCAGAGGGCAAACAAACGGACAGGCACCGAAGAAATTCCTCGAAGAAGTTAAGGTTGACTTTCGCCGTCGTGCGGACGCAGCGGTCCTCGTTAGGCTGACGCGGTGCTACCGCGGCCTTCCCCGTGCAGAGCAGCAGAAGCAGCGGAAAAAAAAAAAAAAAAAAAAAAATTTTTCTACGAGCCGACTTTCCCCGTCGTGCGGACGCAGCGGTCCTCGTTAGGCTGACGCGGTGCTACCGCGGCCTTCCCCGTGCAGAGCAGCAGAAGCAGCGGAAAAAAAAAAAAAAAAAAAAAAAAATTTTCTACGAGCCGACTTTCCCCGTCGTGCGGACGCAGCGGTCCTCGTTAGGCTGACGCGGTGCTACCGCGGCCTTCCCCGTGCAGAGCAGCAAAAGCAGCGGATAAAAAAAAAAAAAAAAAAAAAAATTATGAAAAAAGTGGACCAGTAAACCTATCTAAATGCAATGTCTTATTATGTGAAGTGGGTCGGTTGTTGCTGCATCGTAAATAACGGACGGTAAAAGTCTCCACGAAGCCATCGGCTTGAAGGTACACGGGAAACTCGATTGGTAAAGACGACACAGCGGCCGCTCGAACCCGGTTTGCTGAACCCCAGTTCCACTGGCGGTCCTGCGATACAATTTCTCGTCCTGAGAAGGTGAACGGTCGCACGGTATTAACGTTAAGGTACATCGTATCTGACTTGTCTCGTAAAGGTCGACCCGGTCTCCATCCGGAATTCGATCGGCGCACGGTAAGAAGGGGAAAGGCCCGGCAGGTTCTCATCGAGAGCTCGGTCCTTTTCGCACGATTAAAGCACGGCATCTTCCCATCGGGAGAATGTGCACGGTAAAACTGAAAGCGAACGGGGGCCGGTACCATCGACCGATGCGTCTGGCTCCCGCTTTCGAAGCGTATGAGCGAAACGGAGTGCATCCGGCCTGGAACGACTCCGATGCTACATACCTATCTGGTTGATCCTGCCAGTA

>Perna canaliculus�� sample 3
GTCATAGGCTTGTCTCAAAGATTAAGCCATGCATGTCTAAGTACATACTTTTACATGGTGAAACCGCGAATGGCTCATTAAATCAGTTATGGTTCCTTAGATCGTACAATCCTACTTGGATAACTGTGGTAATTCTAGAGCTAATACATGAAACTGACGCTCCGACCCTCTGGGAAAGAGCGCGTTTATTAGAACAAGACCAGTCGGGGTTCTGCCCCGTACGATTGGTGATACTGGATAACTTTGTGCAGATCGCACGGCCTCGCGCCGGCGACGTATCTTTCAAATGTCTGCCCTATCAACTGTCGATGGTACGTGATATGCCTACCATGGTTGTAACGGGTAACGGGGAATCAGGGTTCGATTCCGGAGAGGGAGCATGAGAAACGGCTACCACATCCAAGGAAGGCAGCAGGCGCGCAAATTACCCACTCCTGGCACGGGGAGGTAGTGACGAAAAATAACAATACGGGACTCTTTCGAGGCCCCGTAATTGGAATGAGCACACTTTAAACCCTTTGACGAGGATCTATTGGAGGGCAAGTCTGGTGCCAGCAGCCGCGGTAATTCCAGCTCCAATAGCGTATATTAAAGTTGTTGCAGTTAAAAAGCTCGTAGTTGGATCTCGGGTCCCAGGCTTGCGGTCCGACGCACGTCGGTTTACTGCTCGTCCTGACCTACCTCCCGGTTCGCCCTTGGTGCTCTTGACTGAGTGTCTCGGGTGGCCGGAACGTTTACTTTGAAAAAATTAGAGTGTTCAAAGCAGGCAACATCGCCTGAATAATGGTGCATGGAATAATGGAATAGGACCTCGGTTCTATTTTGCTGGTTTTCGGAGCTGGAGGTAATGATTAAGAGGGACTGACGGGGGCATTCGTATTACGGTGTTAGAGGTGAAATTCTTGGATCGCCGTAAGACGAACTACTGCGAAAGCATTTGCCAAGAATGTTTTCATTAATCAAGAACGAAAGTCAGAGGTTCGAAGACGATCAGATACCGTCGTAGTTCTGACCATAAACGATGCCAACTAGCGATTCGCCGGAGTTGCTTCAATGACTCGGCGGGCAGCCCCCGGGAAACCAAAGTTTTTGGGTTCCGGGGGAAGTATGGTTGCAAAGCTGAAACTTAAAGGAATTGACGGAAGGGCACCACCAGGAGTGGAGCGTGCGGCTTAATTTGACTCAACACGGGAAAACTCACCCGGCCCGGACACTGTAAGGATTGACAGATTGAGAGCTCTTTCTTGATTCGGTGGGTGGTGGTGCATGGCCGTTCTTAGTTGGTGGAGCGATTTGTCTGGTTAATTCCGATAACGAACGAGACTCTAGCCTACTAAATAGTTCGCCGATTCTTTTTGCGTCGGTGCAACTTCTTAKAGGGACAAGTGGCGTTTAGCCACACGAGATTGAGCAATAACAGGTCTGTGATGCCCTTAGATGTTCGGGGCCGCACGCGCGCTACACTGAAGGAATCAACGTGTCTTTGCCCTTGCCTGGAAAGGTCGGGTAACCCGTTGAACCTCCTTCGTGCTAGGGATTGGGGCTTGTAATTCTTCCCCATGAACGAGGAATTCCCAGTAAGCGCGAGTCATAAGCTCGCGTTGATTACGTCCCTGCCCTTTGTACACACCGCCCGTCGCTACTACCGATTGGGCGATTTAGTGAGCGCCTCGGATTGGACCCGGAACGGTCGGCAACGACCGTACCGCTGTGTGCCGAAAAGACGCGCAAACTTGATCGCCTAGAGGAAGTAAAAGTCGTAACAAGGTTTCCGTAGGTGAAMCTGCGGAAGGATCATTACTGCATTCGGAGCGTCATCGACGTTTCCCAATAAACGGAGGTTACGGTTTCCAAGTCCCGCACGGACTCCCATCGGGAGACGTGCGGGCGGTGCGGACGAAACCGGCGAGCGACCGGCCTGGGTCGACCTCGTCGGGGTCCGCACGGCGAACCACACACGCATCAAAAAGGGGACGGGGGTCATCGACTCGGTCTCCGTTCACCCCCTTTTTTTTTCTTTTCCATATCTGCCTCGCACTCCAGTGCAATGCAAACTTAACACGACTTGCGTGCCATCGGCGCGGCAAGATAAACGATAGAAAAACTACTCTAGCGGTGGATCACTCGGCTCGTGCGTCGATGAAGAGCGCAGCCAGCTGCGTGAATTAATGTGAATTGCAGGACACATTGAACATCGATATCTTGAACGCACATTGCGGCTTCGGGTCACTCCCGGAGCCACGCCTGTCTGAGGGTCGGTTAAACATCATCGCAAAAAGAAATTTTTGCGCCTTGGGTTTTGTCGCAGCCTTTTAGCGCTTCGTCACCTCAAATGCAGACCGGTCCCGCCACTGTCAATCTTGCCTTCACCGGCTTCGACAGGGACGCTCGTTTTGGGCTGTATAAAACGCGTTCCACGTCGAAAACACGTCGTGTGAATCGGGGCAAGTCGGTGCGTCGGAGACTTCACATTGTTAGCTCGATGCGTTGTGATTTTTATTTCTCAACGCATCATTCATCCGACCTCAGATCAGACGAGAGTACCCGCTGAATTTAAGCATATCACTAAGCGGAGGAAAAGAAACTAACTAGGATTCCCCTAGTAATGGCGAATGAAGCGGGAAGAGCCCAGCACCGAATCCCGCATGCCTTGCGCTGCAGGGAGTTGTGGTGTTTAGGACGTCAATTGCTGCGATGTTTCGGGTGCCCAAGTCCTCCTGATCGGGGCCTCTCCCAGAGCGGGTGTCAGGCCTTTACAGGCACTCGGCGTCGTGGCTATGAGCGTCCCTGGAGTCGGGTTGTTTGAGAATGCAGCCCAAAGAGGGTGGTAAACTCCATCTAAGGCTAAATACCGGCACGAGTCCGATAGCGGACAAGTACCGTGAGGGAAAGTTGAAAAGAACTTTGAAGAGAGAGTTCAAGAGTACGTGAAACCGCTTAGAGGTAAACGGGTGGATCCGCAAAGTCGGCCCGGGGAATTCAACTTGCCGTGTCTGGGCGGCGGACGGTTGGGATTGGGATCCGTAAAGACCCGCCCGGCTGTTCGGCCGTCATCGGCGAGTGCACTTTCCCCGGGTAGAGCGCCACGACCGGTTTCGGAGCGGTCACAAGCCCGTCGAGAAGGTGACCTGCCCGTCCTCGGACGGGAAGGAGTTTATAGCTCGGCGTGGTCGGCTCGTTCCGAGACCGAGGGTTTAGCCGCGTCCTATCGCACCTGGCTCTTTGCCTGCGTTCGACTGGGGAAGCACTGCTTGCAGTTCTCTCCGACCGCGTGGGCTTATCGGTCGGGATGCGCGGGGCGCTTCGGGTCAGTGGCGAATCGGTCGGTCCTCCACCCGACCCGTCTTGAAACACGGACCAAGGAGTCTAACATGTGCGCGAGTCATGGGGTTCTGTACGAAACCTAAAGGCACAATGAAAGTGAAGGCCGTTCTCCGAGCGGCTCAGGTAGGATCTCCGCCTTCGGTGGAGCGCACTACCGGCCCGTCTCGACCACATCGTTGGTGGGGCGGAGCAAGAGCGTACACGTTGGGACCCGAAAGATGGTGAACTATGCCTGAGTAGGACGAAGCCAGAGGAAACTCTGGTGGAGGTCCGTAGCGATTCTGACGTGCAAATCGATCGTCAAACTTGGGTATAGGGGCGAAAGACTAATCGAACCATCTAGTAGCTGGTTCCCTCCGAAGTTTCCCTCAGGATAGCTGGCATCAATTAGCAGTTTTATCCGGTAAAGCGAATGATTAGAGGCCTTGGKGACGAAACGACCTCAACCTATTCTCAAACTTTAAATGGGTAAGAAGTCTGACTCGCTTGACTGGAGTCGGGCATTCGAATGCAAGGTGCCAAGTGGGCCACTTTTGGTAAGCAGAACTGGCGCTGTGGGATGAACCAAACGTCCGGTTAAGGTGCCAAACACGGACGCTCATCAGATACCATAAAAGGTGTTGGTTGATACAGACAGCAGGACGGTGGCCATGGAAGTCGGAATCCGCTAAGGAGTGTGTAACAACTCACCTGCCGAATCAACTAGCCCTGAAAATGGATGGCGCTAGAGCGTCGGACCTATACCGGACCGTCGACGGCAATACGAGCACCCCGGGTGCCATGCCTCGACGAGTAGGAGGGTCGCCGCGGTGAGCGTCGAAGTCTGGGGCGCGAGCCCGGATGGAGCCGCCGCGGGTGCAGATCTTGGTGGTAGTAGCAAATATTCAAACGAGAACTTTGAAGACTGAAGGGGAGAAGGGTTCCATGTGAACAGCAGTTGAACATGGGTCAGTCGGTCCTAAGAGATAGGAAAACTCCGTTCCGAAGCGGGGCCATCCATCTACTTAACAGTGACGACGCCCGCATTCTATCGAAAGGGAATCGGGTTAATATTCCCGAACCCGGCATCGGAGTTTGGTCCTTTCGGGCCATGTGCGGTAACGCAAACGAACTCGGAGACGTCGGCGGAAGTCCCGGGAAGAGTTCTCTTTTCTTCGTAAGGGACGGACTCCCTGGAATCGGTTTGCCCGGAGATAGGGACGTCGTTCCCGTAAAGCACCGCGGCTCTTGCGGTGTCCGGTGCACTTCCGTCGGCCCTTGAAAATCCGAGGGAGGCATGGTGACTTTCGTGCCGGACCGTACCCACATCCGCAGCAGGTCTCCAAGGTGCACAGCCTCTAGTCGATAGAACAATGTAGGTAAGGGAAGTCGGCAAATTGGATCCGTAACTTCGGGAAAAGGATTGGCTCTAAGGGCTGGGCCGGTCGGGCTGGAGTACGAAGCGAGATCGGGACGGGCACGGGCTGGGCGAGGCTTCCCTCACGGGCGGTCGAGCTCGGACCGCTGTCTTAACCGTCTCGTGGACTGCCTCAGCTGTGCTGCGGTCTTCCGGGCCGTTAGCTTCGTCCGGCAACTAACAGCCGACTTAGAACTGGTACGGACCAGGGGAATCCGACTGTCTAATTAAAACAAAGCATTGCGATGGCCGTCACCCGGTGTTGACGCAATGTGATTTCTGCCCAGTGCTCTGAATGTCAAAGTGAAGAAATTCAATCAAGCGCGGGTAAACGGCGGGAGTAACTATGACTCTCTTAAGGTAGCCAAATGCCTCGTCATCTAATTAGTGACGCGCATGAATGGATTAACGAGATTCCCACTGTCCCTATCTACTATCTAGCGAAACCACAGCCAAGGGAACGGGCTTGGCAGAATCAGCGGGGAAAGAAGACCCTGTTGAGCTTGACTCTAGTCCGACTATGTGAAGAGACATGAGAGGTGTAGCATAGGTGGGAGCTCCGGCACAATTGAAATACCACTACTTTTATCGTTTCTTTACTTATTCAGTTAAGCGGAGAGCGGGGCGCAAGCCTCTCGATTCTGGCATTAAGCCCCCGGCCTCGCCGTCGGGGGTGATCCGCTCTGAAGACAGTGTCAGGCGGGGAGTTTGACTGGGGCGGTACATCTGTCAAAAGGTAACGCAGGTGTCCTAAGGTGAGCTCAGCGAGGACGGAAACCTCGCGTAGAGTAAAAGGGCAAAAGCTCACTTGATTTTGATTTTCAGTACGAATACAGACCGTGAAAGCGTGGCCTATCGATCCTTTTGACTTTAAGAGTTTTAAGCAAGAGGTGTCAGAAAAGTTACCACAGGGATAACTGGCTTGTGGCAGCCAAGCGTTCATAGCGACGTTGCTTTTTGWTCCTTCGATGTCGGCTCRTCCTATCATTRTGAAGCAGAATTCACCAAGCGTTGGATTGTTCACCCACTAATAGGGAACGTGAGCTGGGTTTAGACCGTCGTGAGACAGGTTAGTTTTACCCTACTGATGACTTCGTCGTTGCAATGGTAATCCTGCTCAGTACGAGAGGAACCGCAGGTTCAGACATTTGGTTTATGTGCTTGGCTGATAAGCCAATGGTGCGAAGCTACCATCTGAGGGATTATGACTGAACGCCTCTAAGTCAGAATCTCGCCCAAAAATGTAACGATACTTTATGCATCTCGGCCTTGGGAGGCAACAATAGACGGTGGACGGACCCATTCGGGCGTCCCCGGTCGTGGTATAGCCACAGCAGACGGCCATCGGCCGCGGCCCGACTAACGGTCGCGGCGGGTCGAAGCGATATCAACCCCATGCGAAGCGGAGGTGTAAAATCATTCGTAGACGACCTAGCTCTCTGTCGGGGTGTCGTACTTAGTAGAGCAGCCACCACACTGCGATCTATTGAGACTAAGCCTTTCGACTAGTAGATTTGTCCGCTTCAGACGGACATATCTGCAGTTGAAGTCGAGGCTTGTAGTCTCAGGATCGCAGGGGGTGCTGGCTGGCTGCCCTTACTTGTACGAGACACTGTCTTATGCCGGGGGTCCAACTGACTTGGTGTGAATTTAGTTCGCAGTTAGTCACAGGGACTTGCGTACGAGGGTTCGATTCCCTCCACAGGCAATGCATTTATTTACCTTATCGCTGGTGCAAAGTTGGGCAGACAGCCTGTTGGCCCCACGCAGGTTCTACACAGCCAACTCCTCGGCAAAGACAGATCCAGCAGAGAGTCGGCGGAGAACTCCCCGATGAAGTTATAGGGAAGGCAGCAAAGAAGTGCTAGAGAAAGAAAGCGGGGATTCAGAGGGCAAACAAACGGACAGGCACCGAAGAAATTCCTCGAAGAAGTTAAGGTTGACTTTCGCCGTCGTGCGGACGCAGCGGTCCTCGTTAGGCTGACGCGGTGCTACCGCGGCCTTCCCCGTGCAGAGCAGCAGAAGCAGCGGAAAAAAAAAAAAAAAAAAAAAAATTTTTTCTACGAGCCGACTTTCCCCGTCGTGCGGACGCAGCGGTCCTCGTTAGGCTGACGCGGTGCTACCGCGGCCTTCCCCGTGCAGAGCAGCAGAAGCAGCGGAAAAAAAAAAAAAAAAAAAAATTTTTTTCTACGAGCCGACTTTCCCCGTCGTGCGGACGCAGCGGTTCTCGTTAGGCTGACGCGGTGCTACCGCGGCCTTCCCCGTGCAGAGCAGCAGAAGCAGCGGAAAAAAAAAAAAAAAAAAAAAAAAAAAAAAAAATTATGAAAAAAGTGGACCAGTAACCTATCTAAATGCAATGTCTTATTATGTGGAGTGGGTCGGTGTTGCTGCATCGTAGTAACGGACGGTAAAAGTCTCCACGAAGCCATCGGCTTGAAGGTACACGGGAAACTCGATTGGTAAAGACGACACAGCGGCCGCTCGAACCCGGTTTGCTGAACCCAGTTCCACTGGCGGTCCTGCGATACAATTTCTCGTCCTGAGAAGGTGAACGGTCGCACGGTATTAACGTTAAGGTACATCGTATCTGACTTGTCTCGTAAAGGTCGACCCGGTCTCCATCCGGAATTCGATCGGCGCACGGTAAGAAGGGGAAAGGCCCGGCAGGTTCTCATCGAGAGCTCGGTCCTTTTCGCACGATTAAAGCACGGCATCTTCCCATCGGGAGAATGTGCACGGTAAAACTGAAAGCGAACGGGGGCCGGTACCATCGACCGATGCGTCTGGCTCCCGCTTTCGAAGCGTATGAGCGAAACGGAGTGCATCCGGCCTGGAACGACTCCGATGCTACATACCTATCTGGTTGATCCTGCCAGTA
